# Supplementary material for: Insights into the Cyanobacterial Deg/HtrA Proteases
Source: Front Plant Sci. 2016 May 24;7:694. doi: 10.3389/fpls.2016.00694 (PMC4877387; doi:10.3389/fpls.2016.00694)
Supplement: Supplementary file 1 [file Table_1.XLSX]

## Sheet: Sheet1
Cleavage site prediction: Only Pred-TAT was used
Sorting: Alphabetically: Species, SequenceID
	Species	Sequence ID	Tree ID	PRED-TAT SP	PRED-TAT TMH	Predicted Mature sequence
	Acaryochloris marina MBIC11017	AM1_4074	11017 1	Y		WFNRGGDTAESPQSTPEIPATEIANRSQISSNLIVKMVDQVGPSVVRINAARSSKGSFGLFDRPDRSLEQGTGSGFIFDETGLVLTNAHVVEDADEVTVVLKDGQQFPGTVEGADPLTDIAVIKIEAKESLPALELGDSDTLQPGDWAIAIGNPLGLNNTVTMGIISATDRSSSQLGAPDQRVNFIQTDAAINPGNSGGPLLNLKGEVIGINTAIIRESQESGVTAQGLGFAIPVKIAARISKQLLNDGTVAHPYLGIRMVSVSAETKALLQEELDLQVEQEKGVLVVDVLSDSPAAVAQLKSGDVIVQIGKTQIDNTEQLQQLLQSVTPGDQLSLTIMRKNQKRQAQLEVGTLKPKTFSRRS
	Acaryochloris marina MBIC11017	AM1_4353	11017 2	Y		EVAPASPAAKILTSATTGAPHNFISDVVQKVGDTVVRIDTERTVVRPAADPFFDDPFLRDFFGPEGYPRSPREDRLRGQGSGFIIESSGIILTNAHVVSKADTVSVTLKDGRIFEGDVRGVDEVSDLAVVKLKGVKDSLPVAALGNSDQAQVGDWAIAVGNPVGLDNTVTLGIISTLHRTSAEVGIPGKRLDFIQTDAAINPGNSGGPLLSDVGEVIGINTAIRADAMGIGFAIPINKAKSLKDQLVRGEKIAYPYVGVQMTTLTPEQAQENNKDPNSPFILPEIDGALVMKVFPDTPAAKAGIRWGDVIVSVDGQPIKSANDMQMFVENTQVGQNLQLVLKRGERTQQIAVRTAALENAA
	Acaryochloris marina MBIC11017	AM1_5148	11017 3	Y		QLPKPLPGQTDTNFIARAVEKVGPAVVRIDSARTVSRRRSRLFDDPFFREFFGRDIPRQQPRTRVQRGTGSGFIISDDGLVLTNAHVVNGADKVTVVLKDGRSYEGTVMGEDSLTDVAVIKIKAKDLPTVKMGKSDELQPGEWAIAIGNPLGLDNTVTAGIISATGRTSNDVGVPDKRVGFIQTDAAINPGNSGGPLLNQAGEVIGMNTAIIGGAQGLGFAIPIKTAQRIADQLIAKGKVDHPFLGIRMAGLTPELKERINSSPDVDFQVKDEKGVLIFEVIPKSPAAAAGLRPGDIIREIDGQSISKASQVQQKVDATSLGNSLKLGITRNGKEQTIAVKPGPLPAQLSKNN
	Acaryochloris marina MBIC11017	AM1_A0079	11017 4	N		MVSCFIFKAGNTEPYNEQRIRGAIVKVYSVRNKPDYQKPWETVIKRSTGSGFIIADNKILTNAHVVADQTFVEVRRHGQAKRYRAQVVSVAHEVDLAILSVKNNAFFSGVTPLEFADLPEIRQEVAVYGFPTGGNALSTTRGIVSRIEHQFYTHSSEYFLAAQIDAAINSGNSGGPVLDGNGQIVGVAMQARKSADNIGYMVPVPVIRHFLQDLEDKTFNGFPGLGLVYQKMENPGMKRSYGISENLTGILVRHILSESPAEGFIRAGDVIHAIDGHAIADDGTVVFRQGDRTNFNYYIDIHQVGETVSIEFFRNSKLKTVMLTLNKQKKDFRLVPLEQYNELPRYFIFGGIVFSPLTKNLIKSWGINWSKTAPKELLIELSNWPSREKIEIVVATRVL…
	Acaryochloris marina MBIC11017	AM1_G0047	11017 5	Y		GNTEPYNEQRIRGAIVKVYSVRNKPDYQKPWETVIKRSTGSGFIIADNKILTNAHVVADQTFVEVRRHGQAKRYRAQVVSVAHEVDLAILSVKNNAFFSGVTPLEFADLPEIRQEVAVYGFPTGGNALSTTRGIVSRIEHQFYTHSSEYFLAAQIDAAINSGNSGGPVLDGNGQIVGVAMQARKSADNIGYMVPVPVIRHFLQDLEDKTFNGFPGLGLVYQKMENPGMKRSYGISENLTGILVRHILSESPAEGFIRAGDVIHAIDGHAIADDGTVVFRQGDRTNFNYYIDIHQVGETVSIEFFRNSKLKTVMLTLNKQKKDFRLVPLEQYNELPRYFIFGGIVFSPLTKNLIKSWGINWSKTAPKELLIELSNWPSREKIEIVVATRVLGSEVNRGYH…
	Anabaena variabilis ATCC 29413	Ava_2411	AT 29413 1	Y		GLLGSRYLLPQNRSFQQLKNVTVGLPSESVASNPVIGSAANNGGDNVNFIASAVQKVGPAVVRINATRKVANPISDVLKNPLLRRFFGEDEQPIPQERIERGTGSGFILSEDGQLLTNAHVVADTDTVQVTLKDGRTFEGKVLGVDQITDVAVVKIPGRNLPTVNLGNSQNLIPGQWAIAIGNPLGLDNTVTIGIISATDRTSAQVGVPDKRVSFIQTDAAINPGNSGGPLLNAQGEVIGVNTAIRADAQGLGFAIPIETAARVANELFTKGSVQHPFLGIEMTDLSPSKKQQINIENKLNIRQDTGVVIKGVLDDSPAKEAGLLPGDVIQKINGKTVKTSAQVQKSVESSTVGDILTVEVNRSGEILTLKVQSGVYPNR
	Anabaena variabilis ATCC 29413	Ava_3073	AT 29413 2	Y		GSSVVAVNAGTRISSSGIHWRNGIIITSDESLPRYDEITITVSEGQSLPATFLGHDSSTDIAVFQLQDVQIPVAKIGDAATLKVGHLVLGLARSSEGDIRAAMGLVSALSGAWRSINGGNIDQFIRPDINLYPGFAGGALVDAAGYVVGMNTSGRRGTALTIPATTVNRVIDQLLAKGRISRGYLGVGMQPVRLPDNLKTALNLTSTTGVIVVNIEAASPADHAGLLLGDVLVKFDGIAVNDTGDVLALLNHSDRIGKSITLQIIRGGALLDLDVVVGESQAIEEGRKHEPHGRGHEGGRRHEGGRRHGKR
	Anabaena variabilis ATCC 29413	Ava_4323	AT 29413 3	Y		EPAPNPSTTGSAPELVAQRQSPATAAIGNSSFVTAAVNRVGSAVVRIDTERTITRRVDPFLEDPFFRRFFGEGFQGQLPPEQMRGLGSGFIIDKSGLILTNAHVVDKADRVTVRLKDGRSFDGKVQGIDEVTDLAVVKINAGNSLPVAPLGSSNNVQVGDWAIAVGNPLGFDNTVTLGIVSTLKRSSAQVGITDKRLDFIQTDAAINPGNSGGPLLNDKGEVIGINTAIRADAMGIGFAIPIDKAKAIATQLERDGKVAHPYLGVQMATLTPELAQQNNVDPNSAFAIPEVNGVLVIRVVPNSPAANAGIRRGDVILQVDGQAITTAEQLQNVVENSRLGQALQVRLQRGNQTQQLSVRTAELQNAA
	Anabaena variabilis ATCC 29413	Ava_4610	AT 29413 4	N	40-60	MLSKVIINIVSSLKAMQNQVHDESQPLNPKNQNHAPWKKAAASLSLVLLGSGMTLAGGYLAGNQQQLAQKASDLAVSRVDAAPPLGNNTDPNFVTQVVQKVGPAVVRIEASRTVTSRLPAEFNDPFFRRFFGSQLPQQQERVQRGTGSGFLISADGSILTNAHVVDGADTVRVILKDGRSFQGKVLGTDNLTDVAVVKIQANNLPTLAVGNSDQLQPGQWAIAIGNPLGLDNTVTTGIISATGRTSNQIGAPDKRVEYIQTDAAINPGNSGGPLLNYRGEVIGMNTAIIQGAQGLGFAIPIKTAQRISNQLIATGKVQHPYLGIQMVGLTPQVRQNINSDPNSGLSVDTDKGVLVVRVMPNSPAARAGLRAGDVIQKLNGQSVTDASNVQRAVENAQVG…
	Anabaena variabilis ATCC 29413	Ava_5068	AT 29413 5	N	23-43	MKTYNGAHNKIYTWSLPHKGGSSAVLMLLGGVTAMFLGSCSLLPTRTIQSQANQSQPQSNDNSPAIVPPAIFSSTGDPNFVVGVVQKVGGAVVRIDSARTVTSRVPDGFNDPFFRRFFGDGVQAQPRQRVERGSGSGFIISSSGQILTNAHVVDGADEVTVTLKDGRTFDGKVLGEDPVTDVAVIKINANNLPTVAVGNSEVLQPGEAVIAIGNPLGLNNSVTSGIISATGRSSTDIGASDKRVDYLQTDAAINPGNSGGPLLNARGQVIGMNTAIIQGAQGLGFAIPINTVQKVAQELITQGKVDHPYLGVQMATLTPQVKERINERLGDRINITADRGVLLVRIVPGSPAANAGLRPGDIIQSINNQSVTTVEEVQRIVENSQIGNPLQVQIERNGR…
	Anabaena sp. PCC 7120	all2008	PCC 7120 1	N	23-43	MKTYNGEANKIHTSSLPHKGGSSAILMLLGGVTAMFLGSCSFLPTRTIQSQANQSQPQSNDNSPAIVPPAIFSSTGDPNFVVGVVQKVGGAVVRIDSARTVTSRVPNEFNDPFFRRFFGDGVPAQPRQRVERGSGSGFIISSSGQILTNAHVVDGADEVTVTLKDGRSFDGKVLGEDPVTDVAVIQINANNLPTVAVGNSEVLQPGEAVIAIGNPLGLNNSVTSGIISATGRSGSDIGASDKRVDYLQTDAAINPGNSGGPLLNARGQVIGMNTAIIQGAQGLGFAIPINTVQKVSQELITQGKVDHPYLGVQMATLTPQVKERINERFGDRINITADRGVLLVRIVPGSPAANAGLRPGDIIQSINNQSVTTVEQVQKIVENSQIGQPLQIQIERNGQ…
	Anabaena sp. PCC 7120	alr0702	PCC 7120 2	N	40-60	MLSKVVINIVSLLTAMQNQVHDESQPLNPKNHNHAPWKKAAASLSLVLLGSGMTLAGGYLAGNQQQLAQKASDLAVSRVDAAPPLGNNTDPNFVTQVVQRVGPAVVRIEASRTVTSRLPAEFNDPFFRRFFGSQLPQQQERVQRGTGSGFLISADGSILTNAHVVDGADTVRVILKDGRSFQGKVLGTDNLTDVAVVKIQANNLPTLTVGNSDQLQPGQWAIAIGNPLGLDNTVTTGIISATGRTSNQIGAPDKRVEYIQTDAAINPGNSGGPLLNYRGEVIGMNTAIIQGAQGLGFAIPIKTAQRISNQLIATGKVQHPYLGIQMVGLTPQIKQNINSDPNSGLTVDRDKGVLVVRVLPNSPAARAGLRAGDVIQKLNGQAVTDASNVQRAVENAQVG…
	Anabaena sp. PCC 7120	alr2758	PCC 7120 3	Y		EPAPNPSTTGSAPELVAQRQSPTAAVIGNSSFVTAAVNRVGSAVVRIDTERTITRRVDPFLEDPFFRRFFGEGFQGQLPPEQMRGLGSGFIIDKSGLILTNAHVVDKADRVTVRLKDGRSFDGKVQGIDEVTDLAVVKINAGNSLPVAPLGSSNNVQVGDWAIAVGNPLGFDNTVTLGIVSTLKRSSAQVGITDKRLDFIQTDAAINPGNSGGPLLNDKGEVIGINTAIRADAMGIGFAIPIDKAKAIATQLERDGKVAHPYLGVQMATLTPELAQQNNIDPNSAFAIPEVNGVLVIRVVPNSPAANAGIRRGDVILQVDGQAITTAEQLQNVVENSRLGQALQVRLQRGNQTQQLSVRTAELQNAA
	Anabaena sp. PCC 7120	alr5164	PCC 7120 4	Y		GLLGSRYLLPQNRSFQQLKNVTVGLPSESVAPNAVKGSAANNGGDNVNFIASAVQKVGPAVVRINATRKVANPISDVLKNPLLRRFFGEDEQPIPQERIERGTGSGFILSEDGQLLTNAHVVADTDTVQVTLKDGRTFEGKVLGVDPITDVAVVKIPGKNLPTVDLGNSQNLIPGQWAIAIGNPLGLDNTVTIGIISATDRTSAQVGVPDKRVSFIQTDAAINPGNSGGPLLNAQGEVIGVNTAIRADAQGLGFAIPIETAARVANELFTKGSVQHPFLGIEMTDLSPSKKQQINIENKLNIRQDTGVVIKSVLDDSPAKKAGLLPGDVIQKINSKTVKTSAQVQKLVESSTVGDILAVEVNRSGEILTLKVQSGVYPNR
	Arthrospira platensis NIES-39	NIES39_A01660	NIES-39 1	N	10-30	MQDKKGSNFLGRFGGYAIAIVLSVGLTLGFLRLFPDWLTPVAQATIKQEVVRGSTTPPETVALVPQRVGNFVSDAVNRVGPAVVRLDTERTVSTNIPQPFFDDPFFRRFFGEDMPQFPREYQQRGQGSGFIVDSNGMILTNAHVVRGADKVTVTLRDGREFQGEVKGADEPSDLAVVKINGNNLPVAKLGNSAEVQVGDWAIAVGNPLGLDNTVTLGIVSTLNRPSSQVGIPDKRLEFIQTDAAINPGNSGGPLLNEQGEVIGINTAIRADGQGIGFAIPIDTAKAIKDNLARGERIPHPFIGIRMITLTPELAKEFNSDPNSMVMIPEIEGVLVVQVIPDSPAANAGLRRGDVVTKIDGKSITQTDQLQKVVEKAQIGKPLRLEVRRGNATEQIAVRP…
	Arthrospira platensis NIES-39	NIES39_A07140	NIES-39 2	N	10-30	MTDTTRKGFWKHPIIYFLFLLIGGTGAIMGDRWLQTQLGNNVNPNGETVSQVGSPDRTDMGIPETRSQPRLNAPNWFNHPFNPSSDRASNFIVEAVDKVGPAVVRINASRRVSRDRFENSLPRDFFNPPRGMRPPGDRFEEGTGSGFILSPDGHILTNSHVVEGTDTVQVILKDGRRYDGRVLGTDSVTDVAVIKIDATDLPIVTIGNSETLSPGEWAIAIGNPLGLDNSVTVGIISATGRSSTDVGVPDKRIGFIQTDAAINPGNSGGPLLNAKGEVIGMNTAIISGAQGLGFAIPINHAQQIAQQLITSGRAEHAYLGIEMVTLTERFRQELQNTQGLPFAIPDTDGVLIVNVVSGSPADLAGLQAGDVILNLDQQTIKTSERVQQIVQSKTVGSIL…
	Arthrospira platensis NIES-39	NIES39_J00140	NIES-39 3	N	10-30	MDLSFRQLTVYLALLSIGGGTGLIGGRYLYANHLVTNSPAVPVVREVSPETPPYYRQSPIAARNNSNFIAEAVQKVGHSVIRIDAVRTASKNLPDALNHPLFKRFFGDRIPQEHERLQRGTGSGFIISSDGRLITNAHVVDGANIVRVTLNDGRVFQGQVRGVDDLTDIAVVKIEAQDLPTAPIGVSEGLIPGQWAIAIGNPLGLDNTVTVGIISAIGRSSSQVGIPNKRVRFIQTDAAINPGNSGGPLLNDRGQVIGINTAIRSNAQGLGFAIPIETALRIANQLFDHGRADHSFLGVKMVALNPTIKEEIDQQLNLKLTKDRGVLVVRVVEGSPAANAGIQRGDIINRVAGSPVITPTQVQEQIQFTLVGQELEIEIDRLGKTETIKVQMAAAPDSA…
	Arthrospira platensis NIES-39	NIES39_L04530	NIES-39 4	N	14-34	MQDSLKSSVRPIQPVAYLSMLLLGAGLTFGVVSLTPNAGSSRESTGETNSGVADMNPGMVSPGHVLAQNPNVVSAVVERVGAAVVQIDTARTVETQVPDVFNDPFFRRFFGQRLPSGPGRRVVQGSGSGFIVGSDGRILTNAHVVEGATRVRVTLRDGRQFDGEVLGTDPVTDVAVVKIPAQNLPTVSLGNSDLLRPGEMAIAIGNPLGLENTVTMGIISATGRSSGSIGAPDKRVSFIQTDAAINPGNSGGPLLNQNGEVIGMNTAIIQGAQGLGFAIPINRVGNIADQIVANGHVDHPFLGIQMVSLNPEVKQNINNDPNSGLKVDTDQGVLVVRVVPNSPAAQAGLRVGDVISQINGQIIRDAAEVQQLVEQTGVGHQLRLELRRNGQSQGFAVRT…
	Arthrospira platensis NIES-39	NIES39_O03040	NIES-39 5	Y		ISPITEPEPSPILMALDLEEQTNIRVYEKASPAVVSIDTEKANGSGAIITDDGMVLTNAHVVSQGGQVEVTLADGRKMVADVVAYGENGLDLALLRIRNARNLPTIPIARPGSVRVGQRAFAIGNPFGQFQNTFTVGIVSRIDRERNLIQTDAAINPGNSGGPLLNSQGELIGVNTAIFTRGRGGGNIGIGFAISVDNVPPFLQAAKEGRAPRTAQQQRPIMFNNQDAKPLPVNGQEVRGVLAEGANVLPVDNSFYNLYTFEGEAGQRVIIDMMSDDFDSYLILLDIDGNELAQDDDGGDNTNARIDVTLPDTGTYTLLANSYQAGETGNYRLRLRTVAGDRRSELPSSDNVMLRSSGILDSDNASVLPSDGSLYREYSFDGEAGQSVRIDLTSSDFDT…
	Cyanothece sp. ATCC 51142	cce_0370	AT 51142 1	Y		ETIGELAQTPINITPDSFVAEAVAKTGPAVVRIDTETVVTRQIDPFFDDPFFRDFFGQQFRPPQQQRITGQGSGFIIDSTGIILTNAHVVNSADKVTVTLKDGRTFNGQVKGTDEITDLAVVAISPQGQTLPVAPLGDSANLKVGDWAIAVGNPVGLDNTVTLGIISTIGRSAAKAGIPDKRLDFIQTDAAINPGNSGGPLLNSKGEVIGINTAIRADAMGIGFAIPINKAKTLEKILASGQKVPHPYIGVQMINITPEIAKENNRNPNSPMMVAEVEGILVVQVVPNSPAERARLRRGDVIVGVNGQPVKDGTDLQKIVEKAGINSSLRLKLYRGDRLLELTVKTEQMQGVS
	Cyanothece sp. ATCC 51142	cce_2982	AT 51142 2	Y		SRYWTQTSQEQTSQTPTVVPTNLKPFPFPPKSSSKANLNFIAEAAQKVGPAVVRIDATREVSNQMGETFEHPFFRRFFGNDLPIPKEHIERGTGSGFILTPDGQLLTNAHVVDGTKEVKVTLKDGQVYDGKVLGTDPMTDVAVVKIEAQDLPTVAIGSAEQLNPGEWAIAIGNPLGLDNTVTVGIISALGRSSTEVGVPDKRVRFIQTDAAINPGNSGGPLLNAQGQVIGINTAIRADAQGLGFAIPIETAQRVANQLLTNGKAAHPYLGIHMITLNPELSKELNQDPQLGFKVSNNEGVLVVRVVDDSPAQKAGFKPGDIILKVGGKPVSKAVEVQEEVEVSSIGETLAVEVIRNGKSKTLKVLPGSFPDN
	Cyanothece sp. ATCC 51142	cce_4255	AT 51142 3	N	22-42	MKNHSLNQSYPSTKMKNSHRSILQKPLTYVSMILLGMGVGIGGTIAYSYPNLFSEKTETIAPSAKTEIPEEWASLPPITSENFVTDVVQKVGPAVVRIDASRTVKTEVPPMFNDPFFRRFFGSQIPNMPEEEIQRGTGSGFILSNDGKILTNAHVVAGSQDVTVTLKDGRTFTGRVLGTDPVTDIAVIDIEADNLPTVKAGNSDTLNVGEWAIAIGNPLGLDNTVTTGIISATGRRSSQVGVGDKRVDFIQTDAAINPGNSGGPLLNARGEVIGVNTAIFRNAQGIGFSIPINRAQEIADQLIAKGTVEHPYMGIQMVEITPEIKEKLQQTAGLTVNADSGILIVNVVPNSPAAAAGLKAGDVIQSINQQPLATPSEVQKAVEQIQVGSTIPVEVERNG…
	Cyanothece sp. PCC 7424	PCC7424_0015	PCC 7424 1	N	22-44	MANTTDVHRSIKSKSSPWKKALTYGSLVILGAGVGVGGSYAFNSPTLSARTTDNPIIAQRQDINQTPGSPQIAVPTNFVTQVVEKVGPAVVRIDAARTVTQQTPEIFNDPFFRQFFGSQIPQTPNRQVQRGTGSGFIISSEGKIITNAHVVDGADRVTVTLKDGRTFTGQVLGTDPLTDIAVVKIEANNLPTAKVGNSDRLQVGEWAIAIGNPLGLDNTVTTGIVSGTGRSSALIGAGDKRLQFIQTDAAINPGNSGGPLLDQNGEVIGVNTAIIQNAQGIGFAIPINKAQEIADQLIAKGKVDHPYLGIQMAQITPDIKQKLQQAKGWRLSEDQGVVIIGIVPNSPAARSGIREGDVITAIGEKSIDNPTEVQQEVDKTQVGSRIPLQISRDGRIINL…
	Cyanothece sp. PCC 7424	PCC7424_0619	PCC 7424 2	Y		AVATTGPAVVRIDTETVVSRRLDPMFDDPLFRQFFGEQMIPQTPQQQRITGQGSGFIVDRSGIILTNAHVVDNADKVTVTLKDGRTFDGIVRGSDDVTDLAVVKIDPQGEQLPIAPLGDSTQIQVGDWAIAVGNPVGLDNTVTLGIISTIGRSAAKAGIPDKRIDFIQTDAAINPGNSGGPLLNAKGEVIGINTAIRADANGIGFAIPINKAKSLQDTLAAGQEVPHPYIGVQMVNLTPQVAKESNRNPNSPFLIPEVEGILVVQVLPSTPAERAGIRRGDVILKINNQRIKDGAQLQSFVENAGINQDIRLTVQRGDRVFDVTVKTTQMARNS
	Cyanothece sp. PCC 7424	PCC7424_1561	PCC 7424 3	Y		QQKPQQIVPAGLPSFSLPTNSSQNDEDLNFIAKAVKKVGPAVVRIDAAREVAQQLPEGFEHPLFRHFFGNEVPIPKDHIERGTGSGFIISSDGELLTNAHVVQGATAVKVTLKNGRTYEGQVIGIDEMTDVAVVKIEATDLPTVSLGEAQTLQPGEWAIAIGNPLGLDNTVTVGIISALGRTSTEVGVPDKRVRFIQTDAAINPGNSGGPLLNSQGEVVGINTAIRANAQGLGFAIPIETATKVADQLFTTGKAEHPYLGIHMVTLTPEIREQVNKSEEFKIKIAQDIGVLVIRVVDNSPAQQAGFQAGDIIEEVGGQPVETATDVQEQVEASTIGEDLEVKINRQGATKILAVRPGAFPEQSMR
	Cyanothece sp. PCC 7424	PCC7424_1943	PCC 7424 4	Y		EPLDSVDYPLVEKVPNGPEVQPPNLSSLYTNFVTNALKQAEPAVVQINVSRTLNNLPNVLRPFLGGVRPIPPTAPIIRGVGSGFVIDPKGLILTNAHVVDTADVVSVSFQDGRTFDGEVLGADPITDVAVVKIDARDLAVVPIGNSDLVKQGQWAIAIGNPMGLQETVTVGVISAIDRTASDLGIFDKQIGFLQTDAAINPGNSGGPLLNEKGEVIGINTAIIGQAQGLGFAIPINTASAIAQQLITKGKVDHPYIGIKMIPLTAQIAQQINRSQKDFKINSNEGILIVDVTPRSPAAQAGLQVGDVIQKMNNRPVTETTVVQTIINDNGIEHPLKLEVQRNGQQKTVTVRPEPIPSQVS
	Cyanothece sp. PCC 7425	Cyan7425_0752	PCC 7425 1	Y		APLLKPGDLNYVTQVVQRVGPAVVRIDSSRSVRQSRWRDPSQPGSNVSPYGRVQRGMGSGFIISSNGQVLTNAHVVADADRVTVILKDGRRLRGEVIGVDKVTDVAVVKVQATGLPTVRLGNSDQLLPGQWAIAIGNPLGLNNTVTQGIISATGRSSADVGAPTERVDFIQTDAAINPGNSGGPLLNAEGEVIGMNSAIIQGAQGLGFAIPINTAKRIAEALVTQGRVEHPYIGVTMSELNAELQETINHSDLGFRLDRDRGVVILKVAPNSPAERAGLQSGDIIESINGQRIATAQQVQQQVEATGLENALQLKINRSGQPRQVSLKPTPLPN
	Cyanothece sp. PCC 7425	Cyan7425_1776	PCC 7425 2	N	14-34	MSVSDQRFQPLRQLGSYGAIVFLSVVLTIAALWTFPTLLPRSMPLPATVQPVSQLPSQTALTTSPARTTELNFVVNAVNRVGPAVVRIDTERKVVNQSASPFFDDPFFRQFFGEDAFPRVPREYRQLGEGSGFIIDSNGLILTNAHVVSGADKVTVTLKDGRRLTGQVRGVDEPSDLAVVKISGQNLPIAPLGNSSQLQVGDWAIALGNPLGLDNTVTLGIISTLNRSSAQVGIPDKRLDFIQTDAAINPGNSGGPLLNAAGEVIGINTAIRADAQGIGFAIPIDKAKLITDILAKGGKVSHPYIGVRMLTLTPEIAKQSNNDPNSPLTVPEINGVLVVQVMPNSPAATAGLRRGDVITQVEGQTITSAEQLQDIVEKSRIGQPLQMKVRRGNQSQQLT…
	Cyanothece sp. PCC 7425	Cyan7425_2700	PCC 7425 3	Y		GPNYVAQVVQQVGPTVVRVDSTRRIEQPLFQDPLFGRFDGGQTPSRERVQRGTGSGVITDANGLILTNAHVVANADAVSVVLKDGRRLEGQVVGADPITDIAVVKVKTTNLPVAKLGNSDNLVPGQAAIAIGNPLGLSNTVTEGIISATGRSASEVGAPAERVEFIQTDAAINPGNSGGPLLNAQGEVIGINTAIIQGAQGLGFAVPINTARRAAEQLVAKGRVDHPYIGVRLADLDSALQAEINRSDLGFTVNQQDGVVILSVAPGSPASRAGMRPGDVIESINGQVIQRARQVQQALESSGLGQPLPIIVSRNGQNQTLRVRPQQLPSPQRS
	Cyanothece sp. PCC 7425	Cyan7425_2746	PCC 7425 4	Y		QLPAPLPNGDPNFIVKAVERVGPAVVRIDAVRTVRTRMPGFFNDPFFEEFFGAALPKPPATQVQRGTGSGFIINSNGIVLTNTHVIDGADTVTVTLKDGRTFQGRVMGLDSLTDVAVVKIEATNLPTVQMGDSDQLRPGEWAIAIGNPLGLDYTVTAGIISATGRSSGAVGVPDKRVGFIQTDAAINPGNSGGPLLNQRGEVIGMNTAIIDGAQGLGFAIPIKLAQRIANQLISQGKVNHPFLGIRMASLSPSVRAEINSNPKRPFEVQEDQGVLVFQVLPNSPAARGGVQTGDVIKKINGQPILRADQVQEAVENTAIGGTMKLEIRRNGQDLTLPVQPGALPTQVSRQ
	Cyanothece sp. PCC 7425	Cyan7425_3598	PCC 7425 5	Y		ATLSLWGAPQFALTFAVTTPLFAQSGLPQSASESNFVTAAVDKAESAVVQVNVSRTLGGEVPELLKPFLGGPQGLPPSGQILRGLGSGFVINPRGLILTNAHVVDQADTVTVTFQDGRILAGRVLGKDPVTDVAVIQVEAENLPAVTIGDSDNVRQGQWAIAIGNPLGLQETVTVGVISGTERSSVDIGVPDKRVGFLQTDAAINPGNSGGPLLNARGEVIGINTAIIGGAQGLGFAIPINTAQRIAQQLIATGTVAHPYLGIQMVTLNPQVRQQINNAPNSKLRVSADQGILVVQVGQGSPAAKAGLRSGDVIQVVNGQPVTKANTLQRFVDEAGIGGRLQVQVQRNGRETTLALRPDQLPTLQNR
	Cyanothece sp. PCC 7425	Cyan7425_3672	PCC 7425 6	N	37-57	MQPEQYPHNQEELSDRSNLRSGFPMQRSSQATTRPKAQRPLFYLSLVLLGAGGTLLGQQLLGFSSVSNTVAPLPAIAVAPLNPDQNYITAVVDKVGPAVVRIDSSRTVTSRPPAIFEDPFFRDFFGSQLPSGPSRRVERGTGSGFIISNDGRILTNAHVVAGTDTVAVVLKDGRTYQGKVLGSDPVTDVAVVKIQAVNLPTVKLGNSEQLKPGEWAIAIGNPLGLDNTVTQGIISATGRSSGQVGIPDKRVDFIQTDAAINPGNSGGPLLNQRGEVIGMNTAIIQGAQGIGFAIPINRAQQIANQLISTGKVDHAYLGIQMVNLTPEVKQQINNDPNSGLRVEADRGVLIAGVVPNSPAAQAGVRSGDVIVGVNGKSITDSSMVQKLVEQTQVGSNLQL…
	Cyanothece sp. PCC 7425	Cyan7425_4344	PCC 7425 7	Y		TLPTETWQPLTSSTEQPVLPAPANFVVAVVEKVGPAVVSIDATSSRSGGSRRSRSSQEGGGTGSGFIFSPDGAVLTNAHVVGSARQVNVLLKDGRQFQGLVVGVDPLTDVAVVKIAAANLPTVTLGNSRRLTPGQWAIAIGNPLGLNNTVTAGIISGLNRTSAEIGAPSRRVNFIQTDVAINPGNSGGPLLDQQGHVIGVNTAMIQGAQGLSFAIPIETADRVARQLLATGRVKHLYLGVRLVKLTPDLQRDLNRRQSNFQVKQSEGVLIIDVIPRSPAARAGVKPGDWVFRLNGQPIRLTQQVQEQVEVSQPGETLQLEVQRQGKTLQFKIIPEELPAARSGQRS
	Cyanothece sp. PCC 8801	PCC8801_0384	PCC 8801 1	Y		QPLAPLSLQEPLTVAITPNLGSSDSFVSAAVARTGPAVVRIDTETVVTRQMDPFFDDPFFREFFGQQFRVPPQQQRITGQGSGFIIDGDGIILTNAHVVNNASKVTVTLKDGRTFNGQVRGTDEVTDLAVVKINTQGAKLPVAPLGDSTNLQVGDWAIAVGNPVGLDNTVTLGIISTIGRSAAKAGIPDKRLDFIQTDAAINPGNSGGPLLNAQGEVIGINTAIRADAMGIGFAIPINKAKALQNTLASGEKVPHPYIGVQMVNLTPELARENNQNPNSPLMVAEVNGILVVQVIPNTPAATAGIRRGDVIVGVNGQPVTDGSQLQSIVENSGLNASLKLKLYRGDRLMDVTVKTAQLEGNS
	Cyanothece sp. PCC 8801	PCC8801_1127	PCC 8801 2	N	20-40	MKDAKLNLTPSQSSSWKKPITYLSLMLLGMGVGIGGAYTFSQSHLLADTSEVLKPSETRQTPEQLVFAPTTGNFVTDVVTKVGPAVVRIDASRTVKTEVPPMFEDPFFRRFFGSQLPEIPDEEIQRGTGSGFILSQDGKILTNAHVVDGASEVTVTLKDGRTFTGKVLGTDALTDVAVIKIEADNLPTVQQGNSDNLQVGEWAIAIGNPLGLDNTVTTGIISATGRLSSQVGVGDKRVEFIQTDAAINPGNSGGPLLNANGEVIGMNTAIIQNAQGIGFAIPINKAEKIAEQLIANGKVEHPFLGIQMVEITPEIKQKLKQSQELNVVADQGVLIVKVMPNSPADQAGLKPGDVIQSIEQEPLKNPGQVQQAVEKTDIGSTLPLQVERNGQTLDLSIKV…
	Cyanothece sp. PCC 8801	PCC8801_2877	PCC 8801 3	N	5-25	MTISLKQVGVYLGILAVGGGVGLWGSRYLNQSSVPETVQQPAAVPTTLKPFSLPNPTSKPDDLNFIAKAAQKVGPAVVRIDAAREVANQESESFESPFFRRFFGNGHPIPLPKEHIERGTGSGFILTEDGQLLTNAHVVEGTKQVKVTLKDGQVYQGEVIGVDQMTDVAVVKIEGKNLPTVQLGAAETLQPGEWAIAIGNPLGLDNTVTVGIISALGRSSSEVGVPDKRVRFIQTDAAINPGNSGGPLLNSDGEVVGINTAIRPDAQGLGFAIPIETAQRVAQELFVKGKVDHPYLGIHMVTLNSDLQKQLNQDNELNFKVTKDQGVLVIRVVNDSPAAKAGFQPGDIILKVGNQPVETAADVQEQVEASTIGQVLQVEVIRQGNPKSMLLSVRPGSFP…
	Gloeobacter violaceus PCC 7421	gll1335	PCC 7421 1	N	35-55	MRAAPGRGARIAVERFVRELTRIAGSMLSHWKKRLVQLAVVGAVAGGSFSLGTFAVRQVAGVPLAAAPAPQASLTSSDSVPLPALSSAEGPQRASAATTFLGPNFIADAAEKASPAVVRINTERVREVGGRTPLEQFFPEFTPRRGGMPRLEQGAGSGFILSGDGTVVTNAHVVEKADKVYVTLGDGRKTTGKVIGADPLTDIAVIKIDAGIDLPTAPLGDSDRLRAGEWVIAVGNPLGLDHTVTAGIISALKRSSNEVGVREDRRLDFIQTDAAINPGNSGGPLVNIYGQVVGINTAIRADGQGIGFAIPINKVKEITASLLRDGRVIRPYIGISMVSITPELLRELKENPDVAKLPQAEKGVWIREVIKGSPAATAGLRADDIIVEVDGKAVSEARQ…
	Gloeobacter violaceus PCC 7421	gll1847	PCC 7421 2	Y		FDPEETTTIDVYDRTSRAVVSIRTSGGIGAGAIIDPRGVVITNNHVVRGSTRVQVQTADGRVYPGAVRALDRRNDLAIVDIRPERPLPSIDLARSSARVGQRVYAIGNPFGLDRTLTVGILSRIAPNGDLQTDAALNPGNSGGPLLNSDGEIIGINKAILSRTGGNVGIGFATPTGAVRSLVAASPNPDSGRVAVRPGPQRGLGVVLDARSLTVLEVQPGSAAERAGLLPGDQLLGVGDAGLENSAQLQQILQRNPGTLVLTVVRDRQVGRIRVEL
	Gloeobacter violaceus PCC 7421	gll2097	PCC 7421 3	Y		NSEAPLPPLPTSLGSDELDNIAVYERVSPAVVNITTTVLRYDYFSRAVPEQGSGSGSILDAQGRILTNYHVVRSPKSRLEVTLANGKRYRARLVGADPSNDLAVIQLEDPPPNLTTITLGESSNLQVGRKVLAIGNPFGLERTLTTGVISALERDLASERAGRTLRNLIQTDAAINPGNSGGPLLDSQGRLIGVNTAIFSTSGSSAGIGFAVPVDTVRQVLPELISRGTVRRASLGVQVLPLSPMVVETLKLSVKEGALVAAVVPGGAAARAGLRAGRLETIDGNLQLPVGADVIVAIDRVAIKDAQDLINQIQKHKPGDKVTLTIVRNNAEVQVPVTLGELREQLEEQ
	Gloeobacter violaceus PCC 7421	glr2107	PCC 7421 4	N		MAKLSTYLYRTVCPGAEQVCCGEHKFVSPDDSPVHALCSRLDRRSACASLGFSYPVAGERRMAGILRLVSDSAFAGESVPLSQAGSPEDGELLDAYSNAVTRAAETVSRSVVNIDVHKSTRGRRGNQQTQGNGSGFLFTPDGYILTNSHVVHGAGEVGVTLQDGRRMAATPVGDDPDSDLAVIRIDGANLYPVKLGDSQKVRVGQLAIAIGSPYGFQYTVTAGVVSALGRSLRSGSGRLIDNIVQTDAALNPGNSGGPLVNSRGEVIGVNSAVILPAQGICFAIAVNTAKFVAGQLINGGRVRRSFIGVGGQTVPLPRFVMRFHNLAAETGVLVVSVEADSPASQAGLREGDVIVELAGQAVSDIDALHRALSDKQVGVRSSLTVLRRNDKLSLEIVPA…
	Gloeobacter violaceus PCC 7421	glr3741	PCC 7421 5	Y		AGRAVVAVDTHARSTPSGVLWREGVVVTADHLLKRDDEITVTLHDGRTVAATLAGRDPGTDLAVLRLADAPAPEVPFGDAQLLKVGHLALALARPGEHGLSASLGTVCNVGGPWRTWRGGQIDRLIRLDLSLFPGFSGGALVDTEGRIVGINTAALSRSTGIAIPAATVDRVVDQLLATGRVARGYLGIGMQPVRLPDSLRATLNLPGTGAVIVVNLEADAPAERAGVLLGDVFIGIDGHTVGDTEEVLALLTPERVGKSVPVQIVRGGQLVEVSVTVGERLRRGT
	Microcystis aeruginosa NIES-843	MAE03630	NIES-843 1	Y		QEQTASRVYQKASPAVVTVKNGSGHGSGFLVSPDGIIITNAHVVADGPRVVTVKFSNGQQASADVIGFAKNGVDLAVLRIYNRQNLPYLPLARPNSAKVGESVFAIGTPLNEDYQNTLTQGIISRLDPEKGIVQHNANINKGNSGGPLLNSRGEVVGVNVAGDIGSYVYDGAGNPIGLTQSGINFAVSLDRLQAFLTAVKTGDVSTVSTLGQDDRIQLLALPLNGQTVQGNLTKDQNEQYYGFEGRAGQKIVLDMNSNEIAPYLVLYRVLQSSEGTKYPQVARSNQRVDRAPGDFNARLVTELPADGVYILVATSREGGESGRYTLNAAANP
	Microcystis aeruginosa NIES-843	MAE15590	NIES-843 2	Y		LEPNQANAYSSQQLSEQQLRQLARAITVKVLSGQGWGSGILVEKQGASYKVLTNDHVLGRYRYRGWQIQTPDGKIHRGELVRTVRLNDYDLGLVSFRSSQVYSIADLANVDDLAIGDEVFAAGFPFDGDRPTEQGFTFTLGKVSLLSDKSFSGGYQIGYTNKIKNGMSGGPLLNRQGKVIGINGIHAYPLWGKSYVFADGTVTSPALWEQMSRLSWAIPIGTFLQSGSSSPSASSRQRPAVSPPPLPTHRETTFSEDFPSPSSSTPREKNPAPTPLW
	Microcystis aeruginosa NIES-843	MAE30510	NIES-843 3	N	29-49	MTRNIFNDNISPRNEGNPKRSKSSAMKKLFAYSSLLVLGAGLGIGATYAYSQNPLELAQNIAPAATNPRPSTPAAAAPSTLVMPTNFVASVVQEVGPAVVRINASREVNGGGDFSEFANDPVFRRFFGSQIPERGEKQVQRGTGSGFIISNDGKIITNAHVVEGADKVTVTLKDGRTIDGKVLGSDPLTDVAVVQVEASNLPRVKLGNSDSLQVGEWAIAIGNPLGLDNTVTTGIISAKERNGSQIGASDKRVDFLQTDAAINPGNSGGPLLNDRGEVIGVNTAIIQNAQGLGFAIPIKTAQRIAEQLIATGKVEHPYLGVQMVQLTPEVKEQLADSPMADNWTIPDDSGVLLVRVMRDSPAAAAGLRSGDVLRSVGGKNVTDPDAVQEIVANTQIGDN…
	Microcystis aeruginosa NIES-843	MAE30620	NIES-843 4	Y		QNLPTAAADLARIPPEMTAESFVAKAVARTGAAVVRIDTEAIITRPNSPFFDDPFFQEFFGEQFRLPTQQRVAGQGSGFIIDGSGLILTNAHVVDNADKVTVTLKDGRSFKGEVRGTDEITDLAVVKINPQGENLPVAVLGNSSSIQVGDWAIAVGNPVGLDNTVTLGIISTIGRSAAKAGIPDKRIDFIQTDAAINPGNSGGPLLNAQGEVIGINTAIRADAMGIGFAIPIDRAKQLQATLESGQKVAHPYIGVQMVNLTPDLARANNQNPNSAMIVPEVSGILVVKVLPNTPAEKAGIRRGDVIVKANNQPVSDGAELQEMVEKTGIGQSLPLRIRRGERAIDLTVITAQMSNQ
	Microcystis aeruginosa NIES-843	MAE56380	NIES-843 5	Y		NQYLSRKAPLEVNKPPAILPASLSLPVIPQNDGNVNFIAQAVQKVGPAVVRIDSAREVADQIPEEFKQPFFRRFFGNEVPIPREHLERGTGSGFIVSTDGLLLTNAHVVEGTTQVKVTLKNGQTYQGKVLGVDNMTDVALVKIEAKNLPTVTFGKAETLTPGEWAIAIGNPLGLDNTVTVGIISALGRTSSEVGVPDKRVRFIQTDAAINPGNSGGPLLNAKGEVIGINTAIRADAQGLGFAIPIETAQKVAGQLSSKGKAEHPYIGIHMVTLNPELRQQLNETKELNFNIDQNEGVIVLRVVENSPAQKAGMQAGDIIETVAGNPVKTAADVQQGVETSAIGGNLEIEINRRGKQQTLTVQPGVFPSKTSD
	Nostoc punctiforme ATCC 29133	Npun_F3076	AT 29133 1	N	53-73	MIMKKKYIHKEQETPKSSLFGLTKKSHQINLVILPEKILTDKFFVKKTITHRLVYLIVIAAGFLSSCSTDFSGKVCPSIVPSPTVNESQSQISRPLTPTAEDNNFVVGVVEKVEPAVVQINTSRTIRTQVPQLPDALNDPFFRRFFGENLPTQPQERVVRGLGSGFVIDPNGRILTNAHVVSDADTVTVSFSDGRTVEGKVLGKDAVSDVAVVQIPGTNLPTVEIANSDTLKPGQWAVAIGNPLGLQQTVTVGVISAINRSLNLSTRPSSYIQTDAAINPGNSGGPLLNARGQVIVINTAIIQGAEGIGFAIPIDTAQRIAEQLITKGKVEYPYLGLQMLTLTPEVKQRINNYPNSNVRILADRGILIVRVVPNSPAARIGLRPGDVI
	Nostoc punctiforme ATCC 29133	Npun_R0727	AT 29133 2	N	33-53	MQNQSRDGEHPSNSILSNTADTKYHNQAPWKKAAASLSLVLLGSGMTLAGGYMAGHSQQVSESASNLAASRVNAAPPLSAATDPNFVTQVVQKVGPAVVRIDSSRTVKSQIPNEFNDPFFQRFFGSQMPEQQNRVERGTGSGFIISADGRILTNAHVVDGADTVTVTLKDGRSFKGKVLGKDELTDVAVIKIQADNLPLVALGNSDQLQPGEWAIAIGNPLGLDNTVTTGIISATGRSSNLIGAADKRVEYIQTDAAINPGNSGGPLLNSRGQVIAMNTAIIQGAQGLGFAIPINTAQRISSQIIATGKVEHPYLGIQMVGLTPQLKQNINSDPNSGLSVDEDKGVLVVKVVPNSPAAKAGIRAGDVIQKLGGQAVTDANSVQKVVENSQIGGDLRMEL…
	Nostoc punctiforme ATCC 29133	Npun_R2556	AT 29133 3	Y		EPAPQVTGGDTPQLIAQRQSPATAAIGTSSFVTAAVNRVGSAVVRIDTERTITRRVDPFMEDPFFRRFFGDGFSQQVPSEQLRGLGSGFIIDKSGLVMTNAHVVDKADKVTVRLKDGRTFEGKVQGIDEVTDLAVVKINAGNDLPVAPLGSSTNVQVGDWAIAVGNPLGFDNTVTLGIVSTLKRSSAQVGISDKRLDFIQTDAAINPGNSGGPLLNGQGEVIGINTAIRPDAMGIGFAIPIDKAKAIAAQLQRDGKVAHPYLGVQMLTLTPDLAKQNNTDPNSPIQIPEINGVFVMRVVPNSPAASAGIRRGDVILQVDGKAITSAEQLQNVVEDSRLGQVLQVKVQRGNQTQQLSVRTAELQNAS
	Nostoc punctiforme ATCC 29133	Npun_R3309	AT 29133 4	N		MANTTLTNIAAELTEVAAKLRLRTVKVKSGSLGIGSGVIWQTDGLIITNAHVATSNRATVELADGRVFDAVRTQFDPQQDLAALKIVATDLTAATIGNSEALRVGELILAVGNPFADSGAVTTGIIYANNSRAVMADLQLYPGNSGGPLADCQGRVVGINTMIVNGLAVAVPSNTVERFLQGNSRPQLGVTLQPVLLGRRSLGLLVLSILPGSVAETSGVQIGDILIGVSGRLFTTVNDLTKYLYDSKGSVPLQLLRGGQQLVIYVAVQSGKTAVEAT
	Nostoc punctiforme ATCC 29133	Npun_R3310	AT 29133 5	Y		GSAVVAVNGGTRVSPSGIHWRNGIIVTSDESLQRYDDITITLSNGSTVPVTLVGHDSSTDIAVFKLENVEIPVAKIGDAKTLKVGHLVLGLSRGSEGDLRAAMGAVSVVSGAWRSMNGGNIDQFIRPDITLYSGFAGGPLVDAAGFVVGMNTSGRRGTALTIPTATVDRVVDQLVAKGRISKGYLGVGMQPVRLPKNLKTALNLTSATGVIVVNVESSGPADNAGVLLGDILVTFDGVTVGDTGDVLALLNSSDRIGKTVNLQVIRGGVLIELAIAVGERPTKEE
	Nostoc punctiforme ATCC 29133	Npun_R5023	AT 29133 6	N	10-30	MKLSLNQLGVYLFLLVFGCGAGLFGSRYLLLQNSSFQQLRNVTMASPPESVVPNSPNGAIGATGGDNVNFIATAVQKVGPAVVRINATRKVANPISDALKNPLLRRFFGEDEQPIPEERIERGTGSGFILSEDGELLTNAHVVADTDTVQVTLKDGRSLEGKVVGVDSVTDVAVVKIKANHLPTVKLGNSQNLIPGQWAIAIGNPLGLDNTVTIGIISATDRTSTQVGVPDKRVSFIQTDAAINPGNSGGPLLNAQGEVIGVNTAIRADAQGLGFAIPIETAARIANELFTKGRVEHPFLGVEMADLSAIKKQQINQENQLNIQQDVGIVIKGVTGDSPAKRGGLLPGDVIQKVNGKPVKTSAQVQKLVESSKVGDIIAIEVNRSGKIQTFKVQSGAYP…
	Nostoc punctiforme ATCC 29133	Npun_R6632	AT 29133 7	Y		KTFEARQSETQPQETTEPNQGIVPPPIFSSSGDPNFVVKVVQNVGPAVVRIDSSRTITSRVPDEFNDPFFRRFFGDAAPQPRQRVERGSGSGFIINSSGQILTNSHVVDGADRVTVILKDGRTFDGKVLGEDPVTDVAVIKIDANNLPTLSVGNSDALQPGEAVIAIGNPLGLNNTVTSGIISATGRSGRDIGASDKRVDYIQTDAAINPGNSGGPLLNARGQVIAMNTAIIRGAQGLGFAIPINTAQKIAQELIATGKVDHPYLGVQMVTLTPEIKEKIRDSAGDRLKLTADEGVLLVEIVPRSPAAVAGLRVGDVIKSINSQPVTKIEEVQKLVENSKIGTKLPIQVERNGQIVQIAVQPAALPARREG
	Prochlorococcus marinus MED4	PMM0090	MED4 1	Y		QPIVNQNLNEESKISNISFITKAVKKTGASVVTIDTQRFVENRQFSRDSRIFLDPYFERFFGLQLPPENQPRIEQSQGSGFIFGDGLVMTNAHVVNRSQKLIVGLSNGKKYKGKLIGQDLLTDLAVIRLEGKGPWPKAKLGDSTKIEVGDWAIAVGNPFGLENTVTLGIISNLNRNVSQLGIYDKKFELIQTDAAINPGNSGGPLLNSKGEVIGINTLIRSGPGAGLSFAIPINKAKNIASQLIKNGTVIHPMIGINLIDENYFETNESIVKVGYVVPNSPAAKSGIFINDIILKVGKTNINNSSDVINEISNNGINKFINITLKRKNKIIKLKVKPIDITKLTK
	Prochlorococcus marinus MED4	PMM1425	MED4 2	Y		AKINCNSPVWKNKPQCKNESVRKKVKTILDEETGLMVIEMEADIPWRSTSNPKIPYKNIVKLTSSFDGSSEYVVFDRDYIRGAFSRFTVLTKWSSDYLSATYFLENDCSYVFNTCFGGISDSGELDSPIELKFNNRNYTLYGEDGQFSLPNDFIEQVKNTRSYTGLSVRGNNRIIPIGEVTVEKLSELYKKVLKKWTIPEINFKAKNIKLKPSIKEIAGNTLPKVVTVRSSRGQGTGFFINDEGLLITNRHVIGAGKKIDIQIETATGSELTAKTIYVSRKDDFAILKVQGEIFPEALPICYATYPTAGEEVIAIGSPRGLTNTITRGIVSAFRRSGNYSEGFATTGTSLIQTDAAINPGNSGGPLLNENGEVIGINTFGATSSGGSQGLNFAVSMIDV…
	Prochlorococcus marinus MED4	PMM1490	MED4 3	N	10-30	MFLKVMRFLKTKFSYLLKISLLITFIIYLFPFSEVLAFDFIDGHNFVSDAVKKVGPAVVRIDTERLVERQQFDPTLLDPLLRDLLGEPGMAPDRERGQGSGVIIDKDGLVLTNAHVVERVDNVSVTLADGTNREGQVLGTDSITDLALVKIDNQQDSSYAPLGDSEELEVGDWAIALGTPYGLEKTVTLGIVSSLHRDINALGFSDKRLDLIQTDAAINPGNSGGPLINSNGQVIGINTLVRSGPGAGLGFAIPINLAKNVSDQLLENGEVIHPYLGVQLISLNPKIAKEHNEDPNSLVQLPERSGALIQSVIPNSPAEKAGLRRGDLVIAAENILIEEPKTLLDEVEKAQIGKIFLLNVLRDNKEIKVNIKPEALPGLT
	Prochlorococcus marinus MIT9313	PMT1188	MIT9313 1	N	10-28	MTLALSAHRLHPLRWLGLILISINLSGCNEGLRQRIGIGSKTSPDNTPVVSDPPKSAPLQPGTNVIVIAVEQVGPAVVRIDTVKRIANPLGNFFGGGPPIQRQAGQGSGFITRSDGLIFTNAHVVDGAERVSVTLPDGRSYSGKVLGGDPLTDVAVVKVVAKKLPVAPLGNSNNIKPGQWAIAIGNPLGLNNTVTAGIISSVDRTNALGGGQRVPYIQTDAAVNPGNSGGPLINASGQVIGINTAIKVAPGGGLSFAVPINLAKRIAQQIVGRGQASHPYIGVRLQSLTPQLAKEINATGGACQVPEVNAVLVVEVMSRSPADKAGVRQCDLIREVNGEVVRDPSQVQLAVDRGEVGKPMPLTLERNNKTIELIVKPAELPRQG
	Prochlorococcus marinus MIT9313	PMT1512	MIT9313 2	Y		LSGLDGTTSHNFVADAVSQVAPAVVRIDTERTVQRQPFDPTLIDPLLRDLLGEPGIGPERERGQGSGVVIDDQGLVLTNAHVVERVDAVSVTLADGDQHDGSVVGTDPVTDLALVRLDGGTRPEAAPLGDSDALEVGDWAIALGTPYGLERTVTLGIVSSLHRNISSLGFSDKRLDLIQTDAAINPGNSGGPLVNGRGEVIGINTLVRSGPGAGLGFAIPINLARHVSEQLLTSGEVVHPYLGVQLVPLTARIAREHNRDPNSLVELPERFGALVQSVLPDSPAERAGLRRGDLVIAAAETSVSDPQTLLKQVDQAEIGVPLSLRIMRNGQEMSLSVNPAALPGLS
	Prochlorococcus marinus MIT9313	PMT1636	MIT9313 3	N	24-43	MSALVEESSAELRLSSQSSGLSRVFRGGLLLGTGLVCLPVLSGLSPQPLQAASAATALSKQSFVADAVARSGPAVVTLETSRTVRSMGMAGLPQGLLADPLFQHFFGLPGRVAPRSRIERGQGSGVIFSAEGLVLTNAHVVEKTDQLMVGLPDGRRVPGRLVGQDKITDLAVVQLDGSGPWPTAPLGDSDQLRVGDWAIAVGNPFGLENTVTLGIVSNLNRNVSQLGISGKRLDLIQTDAAINPGNSGGPLLNSEGNVVGINTLVRSGPGAGLGFAIPINRARTIAQQLVERGRASHPMVGVGLSPVPSARSGEANSPGAVIRSVVPDGPAARAGLKVDDVIISVEGLPIDGPAEVVSAIDRHGVGRPITFGLIRGDSRIELAVTPVELTAMQAP
	Prochlorococcus marinus SS120	Pro0106	SS120 1	Y		RTAFIVPLTSQIERKQFQLIANKSFVSEALKKSGPAVVTIETQRKVFTNNRNIFPPNLLIDPNFERFFANPNRQYQRPRIERGQGSGVIFASEGLVLTNAHVVENSEELMVGLSDGRRIPGRVVGQDYLTDLAVVRLKGLGPWPKAYLGNSEEIEVGDWAIAVGNPYGLEKTVTLGIISNLNRNVSQLGISDKRLNLIQTDAAINPGNSGGPLLNSQGEVIGINTLVRSGPGAGLGFAIPINKAIEIANQLASRGRAIHPMIGVNLSPTNGKGALIIYVLPGGPAEKRGLKVNDVIISINNKDVKNPQDVVNTINSNGISKKMKFLILRNNITIKIDIKPIDIRGFRSL
	Prochlorococcus marinus SS120	Pro1645	SS120 2	Y		SDEYTHSFVAKAVENVAPAVVRIDTERTVEHEPFDPTLIDPLLRDLLGEPTLGPEKERGQGSGVLIDQNGLVLTNAHVVENVDEVSVTMANGEKSNGRVVGTDFVTDLALVRLELLSKLEAAPLGNSEDLAVGDWAIALGTPYGLERTVTLGIVSSLHRNINSLGFSDKRLDLIQTDAAINPGNSGGPLVNYLGEVIGINTLVRSGPGAGLGFAIPINLAKRISDQLLANGEVIHPYLGVQLIPLDAKIAKEHNLDPNSLVELPERSGALVQSVLSDSPAEKAGLRRGDLIISADEQEISDPSALLEKVENSRIGTPFLIKLLRNNREIKLSIQPEALPRIS
	Prochlorococcus marinus str. AS9601	A9601_01061	AS9601 1	N		MGIRHPAKVISQTLSKPKINEVNLYSNKSFITKAVERTGAAVVTIDTQRYVKKRNFPRNSQLFLDPYFERFFGLDLNNENRPRIEQNQGSGFIFADGLVMTNAHVVNGSDKVIVGLTNGKKLNAKLIGQDSFTDLAVLKIEGKGPWPKAKLGDSAKIKVGDWAIAVGNPFGLENTVTLGIISNLNRNVNQLGIYDKKLELIQTDAAINPGNSGGPLLNSDGEVIGINTLIRSGPGAGLSFAIPINKAKEIAYQLLNNGKVIHPMIGISLIEESVSERKNNVVKVGYVVPNSPAEKSGIKIDDILIKIDNKDIETASDVIEQISKNGIKKQVNILLKRKNKFIKLKVIPTDITNLQNK
	Prochlorococcus marinus str. AS9601	A9601_16941	AS9601 2	Y		EVLALTSFESHNFVSSAVKNIGPAVVKIDTERLVERQQFDPTLLDPLLRDLLGEQGITPERERGQGSGVIINENGLVLTNAHVVERVDNVSVTLADGSICDGKVLGTDTVTDLALVKIDEDTYSGFAPLGNSEDLEVGDWAIALGTPYGLEKTVTLGIVSSLHRDISSLGFSDKRLDLIQTDAAINPGNSGGPLINANGEVIGINTLVRSGPGAGLGFAIPINLAKSVSDQLLKNGEVIHPYLGVQLISLNPRIAKEHNLDPNSLVQLPERNGALIQSVIPNSPAEKAGLRRGDLVIAAQNISINEPKTLLDEVEKAQIGKVFLLNIVRDNKEIQINIRPEPLPGLT
	Prochlorococcus marinus str. MIT 9211	P9211_01011	MIT 9211 1	Y		ATNFKLAQLTVRSQNSFVTEAINESGPAVVTVETQRQVVSRNNLFPPNFFIDPSLERFFNQPKLKMPKSRLQLGHGSGVIFSSKGLVLTNAHVIENTDKLVVGLSDGRRFPARVIGQDALTDLAVIGIEGKGPWPIAKLGDSDKLVVGEWAIAVGSPFGLEKTVTLGIISNLNRNVSQLGIADKRLKLIQTDAAINPGNSGGPLLNSNGEVIGINTLVRSGPGAGLGFAIPINQAIQIASQLVARGKAIHPMIGVNLTYLINQPEDNYISTKGAQIINILPGSPAEKEGLKVNDIILAINGIKVDGPQDVVDKINKNGLSKRLRLTLVRNKRRITVSILPVDISNFKKD
	Prochlorococcus marinus str. MIT 9211	P9211_16121	MIT 9211 2	Y		EMALSNQVNHGFVADAVKNVSHSVVRIDTERLVEREQFDPTLLDPLLKDLLGEPSYGPEHERGQGSGVLIDTNGLVLTNAHVVEKVDDVLVTISNGYEIEGKVIGTDEITDLALVRLDGDLDLNPAPLGNSEALEVGDWAIALGTPYGLESTVTLGIISSLHRNINSLGFSDKRLDLIQTDAAINPGNSGGPLVNASGEVIGINTLVRSGPGAGLGFAIPINLAKRISAQLLDSGEVIHPYLGVQLVPLTARIAKEHNRDPNSIIQLPERSGALVQSVLSESPAAKAGMKRGDLVISAEEKEIFDPEALLQKVEQSEIGVPFGLSVLRNEHEIRLSIKPEPLPGFN
	Prochlorococcus marinus str. MIT 9215	P9215_01051	MIT 9215 1	Y		QSLSKPKINEINLYSKKSFITKAVERTGAAVVTIDTQRYIRKRKYPRNPQLFPDPYFERFFGLDLPYDNRQRIEQSQGSGFIFADGLLMTNAHVVDGSDKVIVGLTNGKKLNAKLIGQDFFTDLAVLKIEGKGPWPKAKLGDSTKIKVGDWAIAVGNPFGLENTVTLGIISNLNRNVTQLGIYDKKLELIQTDAAINPGNSGGPLLNSDGEVIGINTLIRSGPGAGLSFAIPINKAKEIAYQLIKNGKVIHPMIGISLIEESNSERKDNAVKVGYIVPNSPADKSGIKIDDILIKVGNKNIETAADVIDQISKNGIKKQVNILLKRRNKFIKLKVIPTDITNLQNN
	Prochlorococcus marinus str. MIT 9215	P9215_12711	MIT 9215 2	Y		VKINCDSPVHKNKKRCTEKYLRNVVIDEDTGLEVIEYEKDVDWKKKNPKIAWSKIIKYKSSLRNSYELTIFDRDYVSDFSTGAVKSYVTKWNTNKLEGRILTWGGCGFWTCTYESAKYYDFPGFIEIFVGEKRFRLRGSRGEFQFPSGFAKRIKNMGENESINLQIKAIPNSGLADKFIPIGEETIKNLKLLFQKDTKEWNKPKYEIARASISSKTLDVEEIASMTLPSVVKLEGDSGLGSGFFINNEGLIVTNMHVVAGGDKEFTISGDDGLKDQGEVIYVDSKLDFALIQANNIKNSKALPLCFSKYPRPGQNVIALGSPLGLAGTVTRGIVSAVRQPSSDLEDVVPYYVTLIQTDAAISPGNSGGPLVNSNGEVVGVNTWSLPGDEGRAQNLNFAI…
	Prochlorococcus marinus str. MIT 9215	P9215_17591	MIT 9215 3	Y		LASFESHNFVSSAVKNVGPAVVKIDTERLIERQQFDPTLLDPLLRDLLGEQGITPERERGQGSGVIINQNGLVLTNAHVVERVDDVSVTLADGTICDGKVMGTDVVTDLALVKIDDSKQFSFAPLGNSEDLEVGDWAIALGTPYGLEKTVTLGIVSSLHRDINSLGFSDKRLDLIQTDAAINPGNSGGPLINSNGEVIGINTLVRSGPGAGLGFAIPINLARSVSDQLLQNGKVIHPYLGVQLISLNPRIAKEHNQDPNSLVQLPERNGALIQSIIPNSPAEKAGLRRGDLVIAAENISIEEPKALLDEVEKAQIGKVFLLNVLRDNKEIQINIKPEPLPGLT
	Prochlorococcus marinus str. MIT 9301	P9301_01041	MIT 9301 1	Y		ISQPLSKSNINEVSLFSNKSFITKAVERTGAAVVTIDTQRYVKKRKFPRNSQLFIDPYFERFFGLDLPNENRPRIEQNQGSGFIFADGLVMTNAHVVNGSDKVIVGLTNGKKLNAQLIGQDSFTDLAVLKIEGKGPWPKAKLGDSAKIKVGDWAIAVGNPFGLENTVTLGIISNLNRNVNQLGIYDKKLELIQTDAAINPGNSGGPLLNSDGEVIGINTLIRSGPGAGLSFAIPINKAKEIAYQLLQNGKVIHPMIGISLIEESISERKNKVVKVGYVVPNSPAEKSGIKIDDILIKIGNKDIETASDVIEQISKNGIKKQVNILLKRKNKFIKLKVIPTDITNLQNN
	Prochlorococcus marinus str. MIT 9301	P9301_12621	MIT 9301 2	Y		QELLAVKINCDSPVHKNKKRCSEKYLRNVVIDEDTGLEVIEYEKDVDWKKKNPKIAWSKIIKYKSSLRNSYELTIFDRDYVSDFSTGAVKSYVTKWNTNKLEGRILTWGGCGFWTCTYESARYYDFPGFIEIFVGDKRFRLRGSRGEFQFPYGFAKRIKNIGENESINLQIKAIPNSGLADKFIPIGDETIKNLKLLFQKDTKEWNKPKYEIARASISSKKLDIEEIASITLPSVVKLEGDSGLGSGFFINNTGLIVTNMHVVAGGDKEFTISGDNGLKDQGEVIYVDSKLDFALIQSNNTKNSKALPLCFSKYPRPGQNVIALGSPLGLAGTVTRGIVSAVRQPSSDLEDVVPYYVTLIQTDAAISPGNSGGPLVNSNGEVVGVNTWSLPGDEGRAQN…
	Prochlorococcus marinus str. MIT 9301	P9301_16811	MIT 9301 3	Y		EVLALTSSESHNFVSSAVKNIGPAVVKIDTERLVERQQFDPTLLDPLLRDLLGEQGITPERERGQGSGVIINENGLVLTNAHVVERVDNVSVTLADGSICDGEVLGTDTVTDLALVKIDEDAYSGFAPLGNSEDLEVGDWAIALGTPYGLEKTVTLGIVSSLHRDINSLGFSDKRLDLIQTDAAINPGNSGGPLINSNGEVIGINTLVRSGPGAGLGFAIPINLAKSVSDQLLKNGEVIHPYLGVQLISLNPRIAKEHNRDPNSLVQLPERNGALIQSVIPNSPAEKAGLRRGDLVIAAENISINEPKTLLDEVEKAQIGKVFLLNILRDNKEIQINIKPEPLPGLT
	Prochlorococcus marinus str. MIT 9303	P9303_02461	MIT 9303 1	N	24-43	MSALLEESSAELRLSSQSSGLSRVFRGGLLLGTGLVCLPVLSGLSPQPLQAASAATALSRQSFVADAVARSGPAVVTLETSRTVRSMGMAGLPQGLLADPLFQHFFGLPGRVAPRARIERGQGSGVIFSAEGLVLTNAHVVEKTDQLMVGLPDGRRVSGRLVGQDTITDLAVVQLDGSGPWPTAPLGDSDQLRVGDWAIAVGNPFGLENTVTLGIVSNLNRNVSQLGISGKRLDLIQTDAAINPGNSGGPLLNSEGNVVGINTLVRSGPGAGLGFAIPINRARTIAQQLVERGRASHPMVGVGLSPVPSARSGEANSPGAVIRSVVPGGPAASAGLKVDDVIVSVEGLPIDGPAEVVSAIDRHGVGSPITLGLIRGDSRIELAVTPVELTAMQAP
	Prochlorococcus marinus str. MIT 9303	P9303_04311	MIT 9303 2	Y		LSGLDGTTSHNFVADAVSQVAPAVVRIDTERTVQRQPFDPTLIDPLLRDLLGEPGIGPERERGQGSGVVIDDQGLVLTNAHVVERVDAVSVTLADGDQHDGSVVGTDPVTDLALVRLDGGTRPEAAPLGDSDALEVGDWAIALGTPYGLERTVTLGIVSSLHRNISSLGFSDKRLDLIQTDAAINPGNSGGPLVNGRGEVIGINTLVRSGPGAGLGFAIPINLARHVSEQLLTSGEVVHPYLGVQLVPLTARIAREHNRDPNSLVELPERLGALVQSVLPDSPAERAGLRRGDLVIAAAETSVSDPQMLLKQVDQAEIGVPFSLRIMRNGQEMSLSVNPAALPGLS
	Prochlorococcus marinus str. MIT 9303	P9303_08291	MIT 9303 3	N	10-28	MTLALSAHRLHPIRWLGLVLISINLSGCNEGLRQRIGIGSKTSPDNTPVVSDPPNSAPLQPGTNVIVTAVEQVGPAVVRIDTVKRIANPLGNLFGGGPPIQRQAGQGSGFITRSDGLIFTNAHVVDGAEQVSVTLPDGRSYSGKVLGGDPLTDVAVVKVVAKKLPVAPLGNSNNIKPGQWAIAIGNPLGLNNTVTAGIISSVDRTNALGGGQRVPYIQTDAAVNPGNSGGPLINASGQVIGINTAIKVAPGGGLSFAVPINLAKRIAQQIVGRGQASHPYIGVRLQSLTPQLAKEINATGGQCQVPEVNAVLVVEVMSRSPADKAGVRQCDLISEVNGEVVRDPSQVQLAVDRGEVGKPMPLTLERNDKTIELIVKPAELPRQG
	Prochlorococcus marinus str. MIT 9312	PMT9312_0094	MIT 9312 1	Y		GPLTNPRFNENNTYSHKSFITKAVEKTGSSVVTIDTQRYIKKRKFPKNSQLFIDPYFERFFGLDLPNDNQPRIEQNQGSGFIFADGLVMTNAHVVNESDKVIVGLTNGEKLKAKLIGQDFFTDLAVLKIEGKGPWPKAKLGDSAKIKVGDWAIAVGNPFGLENTVTLGIISNIKRNVTQLGIYDKKLELIQTDAAINPGNSGGPLLNSNGEVIGINTLIRSGPGAGLSFAIPINKAKEIAYQLINNGKVIHPMIGISLIDDSNSETNNSSVKVGYVVPNSPAEKSGIKVNDIIIKVGNKNIQKVSDVINQITKNGINKQIKILLKRRNKFIMLKVIPTDITNLQNN
	Prochlorococcus marinus str. MIT 9312	PMT9312_1583	MIT 9312 2	Y		EVLALTSSDSHNFVSSAVRNVGPAVVKIDTERFVERQQFDPTLLDPLLRDLLGEQGITPERERGQGSGVIINENGLVLTNAHVVDRVDDVLVTLADGSICDGQVLGTDAVTDLALVKIEESTFSSFAPLGNSEDLQVGDWAIALGTPYGLEKTVTLGIVSSLHRDINSLGFSDKRLDLIQTDAAINPGNSGGPLINSNGEVIGINTLVRSGPGAGLGFAIPINLAKSVSDQLLNNGEVIHPYLGVQLISLNPRIAKEHNQDPNSLVQLPERNGALIQSVIPNSPAEKAGLRRGDLVIAAENISIEEPKALLDEVEKAQIGKVFLLNVLRDNKEIKINIKPEPLPGLT
	Prochlorococcus marinus str. MIT 9515	P9515_01021	MIT 9515 1	Y		QPIRNQTLDEKSKIANISFITKAIKKTGASVVTIDTQRLVKNKQFSRDSGIFIDPYFERFFGLQLPREYQPRIEQSQGSGFIFEDGLVMTNAHVVNGSKKVIVGLSNGTKYEGKLIGQDSLTDLAVIKLQGRGPWPKAKLGDSSKIEVGDWAIAVGNPFGLENTVTLGIISNLNRNVSELGIYDKKFELIQTDAAINPGNSGGPLLNSAGEVIGINTLIRSGPGAGLSFAIPINKAKDIASQLINNGRVIHPMIGINLIDQNSFEIKKNIVKVGYVVPNSPADKSGFYINDVIIKVGKKDVQNSSDVINEITNNGINNYLNIIIKRKNKLIKLKVKPTDISNLSGK
	Prochlorococcus marinus str. MIT 9515	P9515_16701	MIT 9515 2	Y		LNSLDGHNFVSDAVKNVGPAVVRIDTERLVERQQFDPTLLDPLLRDLLGEPGMAPDRERGQGSGVIINKNGLVLTNAHVVERVDNVSVTLADGTNCDGKVLGTDSITDLALVKIEQLIDSSYAPLGDSEKLEVGDWAIALGTPYGLEKTVTLGIVSSLHRDINSLGFSDKRLDLIQTDAAINPGNSGGPLINSNGQVIGINTLVRSGPGAGLGFAIPINLAKNVSDQLLENGEVIHPYLGVQLISLNPKMAKQHNEDPNAIVQLPERSGALIQSIVPNSPAEKAGLKRGDLVIAAENISIEEPKTLLDEVEKAQIGKVFLLNVVRDNKEIKVNIKPEALPGLT
	Prochlorococcus marinus str. NATL1A	NATL1_01581	NATL1A 1	N	19-37	MHGLDDNRLLIGSLKLRQKKYFKIFVLVVLIFFNFRYETPLHSSEASLLSQENHNKQSFVSKALNISGDAVVTIETQRQVLSSSEGVFPPGILNDRYFERFFGLRGLQVPRSRIEKGQGSGVIFSKEGLVLTNAHVIEKTDQLIVGLSDGRRVLGNVVGEDSLTDLAVIKLQAKGPWPTAQLGNSDNLKVGDWAIAVGNPFGLENTVTLGIISNLNRDVAQLGISDKRIDLIQTDAAINPGNSGGPLLNSVGEVIGINTLVRSGPGAGLGFAIPINRARKIAKDLITSGRAKHPMIGVTLSSNIKQKSNFLSQTEDGAIIKYLMPNGPAEKGGLKVNDLIISINNEKISTPADVVKKINKNNLQSALKIKILRGNIESIKIIKPVDVYDLQV
	Prochlorococcus marinus str. NATL1A	NATL1_18911	NATL1A 2	Y		LADFQESESHSFVANVASKVSPSVVRIDIEREFQTDEFESDLLDPLLKDLLGDLGTFPKKERGQGSGVIIDSSGLVLTNAHVVERVDRVIVTLQNGNQVDGTVVGTDQVTDLALVKIKEFPDLESAKLGDSEDIQVGDWAIALGTPYGLESTVTLGIVSSLHRDINSLGFSDKRLDLIQTDAAINPGNSGGPLINANGEVIGINTLVRSGPGAGLGFAIPINLASKVTNQLLTNGEVIHPYLGAQLVLLNERIAKEHNQDPNALIFLPERSGALVQSVIPQSPAEEGGLRRGDLVINAGGNAINDPRSLLMQVENAQIGKPFELEVVRNNKEINLSIKPAALPGIS
	Prochlorococcus marinus str. NATL2A	PMN2A_1021	NATL2A 1	Y		LADFQESESHSFVANVASKVSPSVVRIDIEREFQTDEFESDLLDPLLKDLLGDLGTFPKKERGQGSGVIIDSSGLVLTNAHVVERVDRVIVTLQNGNQVDGTVVGTDQVTDLALVKIKEFPDLESAKLGDSEDIQVGDWAIALGTPYGLESTVTLGIVSSLHRDINSLGFSDKRLDLIQTDAAINPGNSGGPLINANGEVIGINTLVRSGPGAGLGFAIPINLASKVTNQLLTNGEVIHPYLGAQLVLLNERIAKEHNQDPNALIFLPERSGALVQSVIPQSPAEEGGLRRGDLVINAGGNAINDPRSLLMQVENAQIGKPFELEVVRNNKEINLSIKPAALPGIS
	Prochlorococcus marinus str. NATL2A	PMN2A_1456	NATL2A 2	N		MHGLDDNRLIIGSLKLRQKKYFKIFVLVVLIFLNFRYETPLHSSEASLLSQENHNKQSFVSKALNISGDAVVTIETQRQVLSSSEGVFPPGILNDRYFERFFGLRGLQVPRSRIEKGQGSGVIFSKEGLVLTNAHVIEKTDQLIVGLSDGRRVLGNVVGEDSLTDLAVIKLKAKGPWPTAQLGNSDNLKVGDWAIAVGNPFGLENTVTLGIISNLNRDVAQLGISDKRIDLIQTDAAINPGNSGGPLLNSVGEVIGINTLVRSGPGAGLGFAIPINRARKIAKDLITSGRAKHPMIGVTLSSNIKQKSNFLSQTEDGAIIKYLMPNGPAEKGGLKVNDLIISINNEKISTPADVVKKINKNNLQSALRIKILRENIESIKIIKPVDIYDLQV
	Synechococcus elongatus PCC 6301	syc0448_c	PCC 6301 1	Y		ASPNRPPLPLPENANFIVAAVERDGAAVVRINASRRVSNGDPFGGLFGGPPAGGNRVERGSGSGFIFDSNGLLMTNAHVVEGADRVQVRLKDGRTYDGQVLGADPVTDVAVVKIDAKDLPTVRIGNSDNLRPGEWAIAIGNPLGLDNTVTVGIISATGRSSSEVGIPDKRVGFIQTDAAINPGNSGGPLLNAAGEVIGINTAIRADGQGIGFAVPINTARRIADQIIQTGKASHPLLGVQMLPLTPEIARENNRNPNASIDLPETDGALIVQVLPNSPAAAAGIRRGDVITAAEGQPIRSASDLQTAVEKKKVGDRLALELLRQQQKRQVTVQLAEIPQQQG
	Synechococcus elongatus PCC 6301	syc0938_d	PCC 6301 2	Y		APVEIAQATPANTAAPNSNPDSFVAAAVRQIGPAVVRIDTERTVTRRAAPMFDDPFFREFFGSDFFGNVNPPARQEVQRGQGSGFVVDGNGLIMTNAHVVANADQVRVTLRDGREFTGRVRGADSVTDLALVEVDTKGERLPTARIGNSSNVEVGDWAIAIGNPLGLDNTVTLGIVSSLGRRSSAVGIPDKRLDFIQTDAVINPGNSGGPLVNSRGEVIGINTAIRQAPGAGIGFAIPVNTAKQIETQLLKNGKVSHSYLGVQLLSLTPQMARDNNRDPNSTVRLPEVQGVLIMGVQRNAPAATAGLRRGDVVIATDGQAVTTADEFQRRVEASQVGQSLNLSVIRDGNRQQIAVRTGELQAG
	Synechococcus elongatus PCC 6301	syc1038_c	PCC 6301 3	N		MVKIETATGLGSGFVVKNDNGSIILTNAHVVKGNGGTLTVKDVRGNVVDAQLLAVGEGEADSSDLALIKTETEIGTPLKLSDDIETASTVYAIGSPLGQEWSISQGIISRFVTDQGLIQTDIAINPGNSGGPVLDKRGCVVGVVVSKLDPAQSEGIGFAIEPRIAERYVKENAGNQAIAIDQFSEPEETQVEQVENPDRNEAGYEVCNQSGENLSVAIAYFDTSIDSYRSEGWWNLDQSKCQFFPNLLDSVDEVYVFAESDQTLWSGDFPFCMQEDAFEYPDANRDRCPSPAYSKGFLKVEVGDAKTWTTNLTPSQ
	Synechococcus elongatus PCC 7942	Synpcc7942_0481	PCC 7942 1	Y		LNPSGNLCGSRQLEASDIFKRSKGSVVKIETATGLGSGFVVKNDNGSIILTNAHVVKGNGGTLTVKDVRGNVVDAQLLAVGEGEADSSDLALIKTETEIGTPLKLSDDIETASTVYAIGSPLGQEWSISQGIISRFVTDQGLIQTDIAINPGNSGGPVLDKRGCVVGVVVSKLDPAQSEGIGFAIEPRIAERYVKENAGNQAIAIDQFSEPEETQVEQVENPDRNEAGYEVCNQSGENLSVAIAYFDTSIDSYRSEGWWNLDQSKCQFFPNLLDSVDEVYVFAESDQTLWSGDFPFCMQEDAFDYPDANRDRCPSPAYSKGFLKVEVGDAKTWTTNLTPSQ
	Synechococcus elongatus PCC 7942	Synpcc7942_0585	PCC 7942 2	Y		APVEIAQATPANTAAPNSNPDSFVAAAVRQIGPAVVRIDTERTVTRRAAPMFDDPFFREFFGSDFFGNVNPPARQEVQRGQGSGFVVDGNGLIMTNAHVVANADQVRVTLRDGREFTGRVRGADSVTDLALVEVDTKGERLPTARIGNSSNVEVGDWAIAIGNPLGLDNTVTLGIVSSLGRRSSAVGIPDKRLDFIQTDAAINPGNSGGPLVNSRGEVIGINTAIRQAPGAGIGFAIPVNTAKQIETQLLKNGKVSHSYLGVQLLSLTPQMARDNNRDPNSTVRLPEVQGVLIMGVQRNAPAATAGLRRGDVVIAIDGQAVTTADEFQRRVEASQVGQSLNLSVIRDGNRQQIAVRTGELQAG
	Synechococcus elongatus PCC 7942	Synpcc7942_1101	PCC 7942 3	Y		ASPNRPPLPLPENANFIVAAVERDGAAVVRINASRRVSNGDPFGGLFGGPPAGGNRVERGSGSGFIFDSNGLLMTNAHVVEGADRVQVRLKDGRTYDGQVLGADPVTDVAVVKIDAKDLPTVRIGNSDNLRPGEWAIAIGNPLGLDNTVTVGIISATGRSSSEVGIPDKRVGFIQTDAAINPGNSGGPLLNAAGEVIGINTAIRADGQGIGFAVPINTARRIADQIIQTGKASHPLLGVQMLPLTPEIARENNRNPNASIDLPETDGALIVQVLPNSPAAAAGIRRGDVITAAEGQPIRSASDLQTAVEKKKVGDRLALELLRQQQKRQVTVQLAEIPQQQG
	Synechococcus sp. CC9311	sync_1124	CC9311 1	Y		SCKNITSNKPPIQAGQVKESASKKVIRNLPSECTIQEYSAEELFDNSKSGIAVVLTDSGVGSAFVVKHENNSTLLLTNAHVVQGNSVVTLKWSDDSKDQAAVVKIGDVQSLDNDLALLEVSGNIGKVLKVKQGKVNTGADIVAIGAPRGLEFTITRGIVSAHRDNGRVIQIDAPINPGNSGGAILDKTGCVVGVATFIRRDSEGLAFAISSSQLQNFLVSDVRTISDSPTLANRITPSGPNVSMGDNPKCWFQQDVGGELEAANCLVASRKNNNGHLVYDLTETVSGLKRTIVLWEDEKAEVILKGKAYNASWWTDPDGDVRIRVNGGVFAFVLPDSAEREKDLDRRTDAVFYERYPELKGKVLGSSKGKLAQEWLSIRESLK
	Synechococcus sp. CC9311	sync_1934	CC9311 2	N	13-32	MAAAVSRPLARSLPWIGIGLVSLAMGGCGSSLRQRLGLEPEAKAPATLPKVSDGPRSAPLQPGRNVIVQAVERVGPSVVRIDTVKRVSNPLGNLFGGGPTTQKQAGQGSGFITRSDGLIFTNAHVVEGADKVAVTLPDGRSFSGRVLGGDPLTDVAVVRVVAEKLPVAPLGNSNALKPGEWAIAIGNPLGLNNTVTAGIISAVDRTNAVGEGQRVPYIQTDAAVNPGNSGGPLINAAGQVIGINTAIRQAPGAGLSFAIPINLAKRIAQQIISTGQASHPFIGVRLQSLTPQLAKEINATSNLCTVPELNGVLVIEVVVDSPAAKAGIKPCDLIRNVNGSAVNDPSEVQLAVDRGQVGQAMPLIVERGGEQQTLEVIPEELPRQR
	Synechococcus sp. CC9311	sync_2364	CC9311 3	Y		ADLSFTANGHSFVANAVREVAPSVVRIDTERLIERQPFDPNLIDPLLRDLLGEPGYGIGPERQRGQGSGVVIDGRGLVLTNAHVVDQVSTVNVTLSDGEQRDGEVIGQDPVTDLALVRLSGRALPSPATLGDSEALEVGDWAIALGTPYGLERTVTLGIVSSLHRNISSLGFSDKRLDLIQTDAAINPGNSGGPLVNASGEVIGINTLVRSGPGAGLGFAIPINLASRVADQLQKDGEVVHPYLGVQLVPLTARIAREHNRDPNALVELPERSGALVQSVLPDSPAQRAGLRRGDLIVQVGNDTIRDPQDLLKQVDQAEIDQPLLLQVLRNGGDLQLSVKPAPLPGMS
	Synechococcus sp. CC9311	sync_2523	CC9311 4	Y		AGAAQAVAPKSFVAQAVARSGPAVVTLETQRTVRAMGGNGLPRSLMADPFLRRFFGMQSQSAPRSRVERGQGSGVIFDEQGLVLTNAHVVENADRVTVGLPDGRRVAGRVIGQDSLTDLAVVQLETRGPWPTAPLGNSDRLQVGDWAIAVGNPFGLENTVTMGIVSNLNRNMSQLGIAGKRLDLIQTDAAINPGNSGGPLLNARGDVIGINTLVRSGPGAGLGFAIPINRARAIASQLVKEGRASHPMVGVGLSTVPAPRPGATAPPGAVIRSVVPGGPADRGNLRVDDVIVSIDGQSISNPSEVVSAIDRHGVDRPLNLEVMRSGQRMTLAITPVEMTALR
	Synechococcus sp. CC9605	Syncc9605_0972	CC9605 1	Y		GSALSGCSLVRDQLGLTPKPPMTAPPVVHDQPRSAPLQPGDNVIVKAVDRVGPAVVRIDVVKEISNPFGEISGMGPSSQRQQGQGSGFITRTSGLIFTNEHVVRGADQVAVTLPDGRNFKGKVLGTDPLTDVAVVKVVADKLPVAALGNSDQLKPGEWAIAIGNPFGLNNTVTAGIISAVDRTDALGSGRRVPYIQTDAAVNPGNSGGPLINASGQVIGINTAIRTAPGGGLSFAVPINLAKRIAQQIVSTGQASHPFIGVQLMPLTPQLAREINATNSACSVPEVNGVLVKEVVKGTPAAAAGIRQCDLILKVENNPVQTPTDVQLAVDRGQVGEPMQLTLQRNGEDLTVEVRPRELPRNN
	Synechococcus sp. CC9605	Syncc9605_2072	CC9605 2	Y		QALEHSFVADAVQRVAPAVVRIDTERTVERQPFDPTLLDPLLRDLLGDPPAGPERERGQGSGVVIDAKGLVLTNAHVVDRVESVSVTLADGEQRDGRVVGTDAVTDLALVRLEGDQLPPRAPLGDSEAMQVGDWAIALGTPFGLERTVTLGIVSSLHRNINSLGFADKRLELIQTDAAINPGNSGGPLVNGDGQVIGINTLVRSGPGAGLGFAIPINLARRVADQLQQQGEVVHPYIGLQLVALTPRIAREHNKDPNALVQLPERSGALVQAVLPDGPAEKAGLRRGDLLITVDEREIADPQALLEVVDAAAIDVPLPLKVLRAGRELTLSVKPEPLPGMA
	Synechococcus sp. CC9605	Syncc9605_2320	CC9605 3	N		MIIGLEQAEARPAIRRDSFVAAAVKRSGPAVVSLETARTVNQSSVAGVPPALMQDPLFRQFFGIPRSTAPRPRVQRGQGSGVIFDAKGLLLTNAHVVEGADQLTVDLSDGRRVPARVVGKDSLTDLAVVRLKGPGPWPVADLGDSDRLSVGDWAIAVGNPFGLESTVTLGIISNLNRNVAQLGISGKRLDLIQTDAAINPGNSGGPLLNADGEVIGINTLVRSGPGAGLGFAIPINRARAIAQQLVASGKARHPVIGIRLSPVPRPTPTSPVPPGAVIRAVQPGGPADRAGLKIDDVITRFDGEAVADPAAVVSAIERRGVGATVALEVKRGQELVTIDVKPVDLSALTSG
	Synechococcus sp. CC9902	Syncc9902_0372	CC9902 1	Y		RSVLPLTSFVASAVKRSGPAVVTLETSRTMQSPSLSGLPKGIRLNPLFRNFFGVPGESPPRPRVQRGQGSGVLFDARGLLLTNAHVVEGAEELTVGLSDGRRVKGRVIGTDSLTDLAVVRLEGEGVWPVAALGNSDRLNVGDWAIAVGNPYGLENTVTLGIISNLNRNVAQLGISGKRLDLIQTDAAINPGNSGGPLLNAEGEVIGINTLVRSGPGAGLGFAIPINRAKAIASELVATGKARHPVIGIGLSRVPADRPGRPAPKGAVIRSIQKTGPADKAGLQVNDVITAVDGLAVDGPAAVVSAIEQRGVGETLTLQIRRASESKVVRLKPVDLSFFDRS
	Synechococcus sp. CC9902	Syncc9902_0600	CC9902 2	N		MLDTFLLSASPVQAVEHSFVAKSVRRVAPAVVRIDTERTVERQAFDPTLIDPLLRDLLGDPQLGPERERGQGSGVVIDSKGLVLTNAHVVDRVESVSVTVADGEQLDGHVVGFDPVTDIALVQLEGRNLPPKAPLGDSEVMEVGDWAIALGTPFGLERTVTLGIVSSLHRNINSLGFSDKRLDLIQTDAAINPGNSGGPLVNGEGEVIGINTLVRSGPGAGLGFAIPINLARRVADQLQEQGEVVHPYIGLQLVGLTPRIARDHNKDPNALVQLPERTGALVQSVLPQGPAEEAGLRRGDLVIAVDEKPVADPQALLEVVDAARLSEPLPLTVLRNGRELTLSVKPAPLPGLG
	Synechococcus sp. CC9902	Syncc9902_0885	CC9902 3	Y		RENVIVKAVDRVGPAVVRIDVVKKVNNPLGGIFGIGPSTQRQQGQGSGFITRSNGLIFTNEHVVRGADQVAVTLPDGRSFKGKVLGGDPLTDVAVVKVVAENLPVASLGNSDDLKPGEWAIAIGNPFGLNNTVTAGIISAVDRTNAVGEGQRVPYIQTDAAVNPGNSGGPLINAAGQVIGINTAIRTAPGGGLSFAVPVNLAKRIAQQIVSTGEASHPFIGVQLRSLTPQLAREINATGSSCNVPELNGVLVVEVVPNTPAAEADIRQCDLILYVDGESVQNPTEVQLAVDRGEVGQPMQLKLRRDGDEISVEVLPKELPRQN
	Synechococcus sp. JA-2-3B'a(2-13)	CYB_0578	JA-2 1	Y		QPAQSSFQPFAISTWKSLLSSVLLVLLGIGLGAALVGGKGVSAQTTATPPQLNLNFIADVAQKVGPAVVRIDAERTVRAPAPFPEEFFSDPFFRDFFGQAIPSIPRQRRQQGTGSGFIISPDGQIITNAHVVEGSDKVTVTLKDTRSFDGQVIGSDPVTDIAVVKINAQNLPTVKLGRSETLEPGQWAIAIGNPLGLDNTVTAGIISALGRSSGEIRVPDKRVSFIQTDAAINPGNSGGPLLNAQGEVIGVNTAIIQGAQGLGFAIPIETAQRVANQLITRGKVDHPYLGIRMLTLTPELKERLNQDPNSRILITVDQGVLIGEVIQGSPAERAGLRSGDVILSINGRAVTTADQVQQEVERTEVGSTLELEIERAGRRQKIRAVTGSFPAPSGG
	Synechococcus sp. JA-2-3B'a(2-13)	CYB_0636	JA-2 2	Y		GQEWLQQTPLITWTRRASEGVGSLLPWSEPRPEAANSAPPADAVRPSNFIAAVAQKVGPAVVRIDATRTVSRGVNPELFNQPLFRRFFGNQIPQLPQEFQQEGTGSGFIIDASGLILTNAHVVEGSERVRVHLLDGRTFEGEVKGSDPVTDIAVIKIEGENLPTVTLGNSDLVRPGDWAIAIGNPLGLDNTVTAGIISAVGRSSGQIGAVNKRVTFLQTDAAINPGNSGGPLLDAEGRVIGVNTAIFQRAQSVGFAIPINRAMEIAEQLIRNGRVEHAFLGIRMITLNPDIVARLNRDPARPTTLTVEEGVLIGQVIPGSPAEEIGLREGDVITEINGQAIHDAEQVQQLVEAAGVGNTLTLRVIRDGQARTFQVKTGVLPVDF
	Synechococcus sp. JA-3-3Ab	CYA_2229	JA-3 1	N	39-59	MQRSTSMPGQPSPRSEASAQPARSPQQDGVRSLFKPFAVLKSLLSPVLLVLLGIGLGAALVGGKGVSAQTTATPPQLNLNFIAEVAQRVGPAVVRIDSERTVSVPGAFPEEFFSDPFFRDFFGQVIPPIPRQRRQQGTGSGFIISPDGQIITNAHVVEGSDKVTVTLKDTRSFDGKVIGTDPVTDIAVVKIEAQNLPTVKLGRSELLEPGQWAIAIGNPLGLDNTVTAGIISALGRSSGEIRVPDKRVSFIQTDAAINPGNSGGPLLNAQGEVIGVNTAIIQGAQGLGFAIPIETAQRVANQLIARGKVDHPYLGIRMLTLTPDLKERLNQDPNSRIFVTVDQGVLIGEVIQGSPAERAGLRAGDIILAINGRAVTTADQVQQEVERTEVGSTLELEIE…
	Synechococcus sp. JA-3-3Ab	CYA_2755	JA-3 2	N	8-28	MTRLLRQTFLAMALFGGGIAYGVWLSSPRGQAWLQQTPLATWSQRAGEGVGSLLPWSESPPESASPADAVRPSNFIAAVAQKVGPAVVRIDATRTVASPIDPELFNQPLFRRFFGGQIPQLPQEFQQEGTGSGFIIDPNGLILTNAHVVEGSERVRVHLLDGRTFEGKVKGSDPVTDIAVIQIEGENLPTVTLGNSDQVRPGDWAIAIGNPLGLDNTVTAGIISAVGRSSGQIGATNKRVTFLQTDAAINPGNSGGPLLDAEGRVIGVNTAIFQRAQGVGFAIPINRAMEIAEQLIRNGRVEHAFLGIRMITLNPDLVERLNRDPGRSTTLTVQEGVLIGQVIPGSPAEQAGLREGDVIVEIDGQPIRDAEQVQQLVDATGVGKTLTLRVIRDGQARTF…
	Synechococcus sp. PCC 7002	SYNPCC7002_A1654	PCC 7002 1	Y		LNQPLADTNPPQEVAAVPVAAGRSFVADAVARTGQAVVRLDTEKTVVRRFQDPFMNDPFFREFFGDRFGMQFPDEQRQVLTGQGSGFITDRSGVILTNAHVVSGADRVTVTLKDGRSFEGEVKGTDEVTDLAVVKIDPKNESIPVAPLGDSGSVQVGDWAIAVGNPVGLNNTVTLGIISTLERSSAQAGIPDKRVDFLQTDAAINPGNSGGPLLNADGEVIGINTAIRRDAMGIGFAIPINKAKDLEPTLAAGKEVPHPFIGIRMVSLTPEMAKENNADPNSIVLLPEVNGALVLGVVPGSPAETAGLRRGDVITKINGKAIANAQQLQETVEQSGVDASLKVELRRGDRTSELTLRTAQMQGVS
	Synechococcus sp. PCC 7002	SYNPCC7002_A2303	PCC 7002 2	N	11-31	MLNQSFRQWSLYTTFLILGGSLGFLGHAYWFQRQLNASLQAYGEFRQYEQSLAALDLNQDSVNFIAEAVKTVGPTVVRIDALDQTEASASPTPLFKKFFQLEEGFPTFDGDRQPQGTGSGFILSSDGQLVTNAHVVGNSSKVKVTLKDGQVFEGQVMGVDELTDIAVIKIDATGLPTATLGNAASLTPGEWAIAIGNPLGFDNSVTVGIISALDRPSAQVGIPDKRVRFIQTDAAINPGNSGGPLLNVRGEVIGLNTAIRADGQGLGFAIPIETAQRIAQQLFTEGKATHPYLGIRMLALDGEGKNRLRETLPAMAQTLDLNQETGVLVIEVAPDSPAAIANIQVGDILKQVGDQPVLTAFDVQDVVERSSIGADLPIDLKRRGKMRQLTVQPTEFPS
	Synechococcus sp. RCC307	SynRCC307_0375	RCC307 1	Y		PARLPVSTTNRQSFVAEAVRQAGPAVVRIDTERTITSASAPGGIPPVFLMDPLFRQFFGGSGGAMPAPRPSQRTERGQGTGVIFEADGLILTNAHVVEGASRVTVGLVDGRTMEGSVIGADPVTDLAVVRVAASEPLPVAPLGDSDAVEVGDWAIAVGNPFGLDNTVTLGIISSTNRNATKLGITDKRLDLIQTDAAINPGNSGGPLLNADGEVVGINALVRTGPGAGLGFSIPINRARSIADQLIRNGKASHALVGLALSAEPKGVRVNSVMPNGPAARAGVRPGDLVLSVGGEAVRDPAQFLARMERSGVGKPLSLELLRDGQRRTLEVVPVEMASMAT
	Synechococcus sp. RCC307	SynRCC307_0832	RCC307 2	N		MAVLMGCQGGVRQQRDAQVPVISDAPAAAPLKPGTSFVADAVAKVGPAVVRIDTRRQVANPMGMFGGGPPVQQQQGQGSGFITRSDGVLLTNAHVVEGAGTVTVTLPDGRSFPGKVLGADTLTDVAVVKVAAQGLPVAPLANSADVRPGQWAIAIGNPLGLDNTVTMGIVSAIARHNALGGGQRVAYIQTDAAVNPGNSGGPLINDRGQVIGMNTAIRQAPGAGLSFAIPINKAKQVAQQILQRGRASHPYLGVRLQALTPQLAREVNATGNPCQLPERKAALIVDVVAGTPAAAAGLKTCDLITAIGKKSVKTPSEVQLAVEAAKVGEPLAVTIERDGEPQTLEVNPAELPQSPKRN
	Synechococcus sp. RCC307	SynRCC307_1965	RCC307 3	Y		AHGFVAQAVGRVAPSVVRIDTERQVLMSGLDPGLDDPLLKELFGDLPSSHRENGQGSGVVIGRDGLVLTNAHVVEGADRVQVSLADGTQCDGEVVGSDPVTDLAVVRLASTSQKLKAAPLGDSDALEPGDWAIALGHPYGLDSTVTLGIVSSLHRNISSLGFTDKRLELIQTDAAINPGNSGGPLINESGEVIGLNTLVRAGPGAGLGFAIPINLAKGVAERLSSGGEVVHPYLGLQLVPLTVRRAKEHNADPNALVQLPEHDGALVQQVLEQSPAVAAGLRRGDLVIAAGERNVRAPADLLAVVEASSLGDPLQLKVLRGSEQMELSIEPAPLPMSQAG
	Synechococcus sp. WH 7803	SynWH7803_0701	7803 1	Y		AWRQRIGIEKQPVAEPLPEVSDGPRSAPLKPGDNVIVEAVDRVGPAVVRIDTLKRVASPLGNLFGGRAPIQKQAGQGSGFITRSDGLIFTNAHVVEGADQVSVTLPDGRSFSGRVLGGDPLTDVAVVRVVADKLPVAPLGNSNDLKPGEWAIAIGNPLGLNNTVTAGIISAVDRTNAVGEGQRVPYIQTDAAVNPGNSGGPLINASGQVIGINTAIRQAPGAGLSFAIPINLAKRIAQQIISTGQASHPFIGVRLQSLTPQLAKEINATIDLCKVPELNGVLVIEVVENSPAAEAGIKPCDLIRDVNGTEVKDPSQVQLAVDRGRVGEAMPIVVERDGERLTLNVTPEELPRQQ
	Synechococcus sp. WH 7803	SynWH7803_2067	7803 2	Y		APAGLPGHHSFVADAVRDVAPAVVRIDTERVVERQPFDPNLIDPLLRDLLGEPGFGYGPERQRGQGSGVVIDNQGLVLTNAHVVEQVEQVNVTLASGEQRDGDVIGRDPITDLALVRLTGSALPPAARLGDSEALEVGDWAIALGTPYGLERTVTLGIVSSLHRNISTLGFSDKRLDLIQTDAAINPGNSGGPLVNADGRVIGINTLVRSGPGAGLGFAIPINLARRVTDELQAAGEVVHPYLGVQLIALTARIAREHNEDPNALVALPERAGALVQSVLPDSPAQRAGLRRGDLVIQAGEVPIDDPQDLLQQVDRAEINQPLSLSIIRGEQDLQVSVKPEPLPGLS
	Synechococcus sp. WH 7803	SynWH7803_2187	7803 3	N	21-38	MAVAVPSALRISARRLSDSRGLMSLMLTASLFGPLVAPWEIRPVKAVPAPASVLSSQLSSQSFVAGAVARSGPAVVTLETQRTVRASAGNGLPQGLLMDPFFQRFFGLQGQPSPRSRVERGQGSGVIFDAQGLVLTNAHVVENTDQVTVGLPDGRRVSGQVVGQDSVTDLAVVKLKGGNSWPTAPLGNSDQLRVGDWAIAVGNPFGLENTVTLGIVSNLNRNVSQLGIQGKRLDLIQTDAAINPGNSGGPLLNASGEVVGINTLVRSGPGAGLGFAIPINRAKTIAMQLVEQGRASHPMVGIGLSSIPASAPGGVTPPGAVVRSVVSGGPAARGGLQVNDVIVAVAGVAVKSPAEVVTAIDRSGVGRPLELRVERQGRSLPITVTPVDMRALKMR
	Synechococcus sp. WH8102	SYNW0608	WH8102 1	N		MSWMIRVVRCRLKGGLELLKHRRRQRAWKQCHWIFLATKRKLHCFLNNCRPIRTIARFLYNGVTNDVPLMLKRWCRVLCIGLMLLIGVQPAVAVEHSFVADAVKKVAPAVVRIDTERTVERQPFDPTLIDPLLRDLLGDQPVGQERERGQGSGVVIDPDGLVLTNAHVVDRVETVSVTLADGDQLDGRVVGTDPVTDLALVRLDTSALPPQAPLGDSEAMQVGDWAIALGTPYGLERTVTLGIVSSLHRNINSLGFSDKRLDLIQTDAAINPGNSGGPLVNGDGEVIGINTLVRSGPGAGLGFAIPINLARRVADQLLQDGEVVHPYIGLQLVGLTARIAREHNRDPNALVQLPERNGALVQSVLPDGPSDKAGLRRGDLVIAVDELPVEDPQALLEVI…
	Synechococcus sp. WH8102	SYNW1537	WH8102 2	Y		GSQAPKVEPPPVVHDQPRSAPLQPGENVIVKAVERVGPSVVRIDTEKDINNPMGQLFGLGPSTQRQQGQGSGFITRANGLIFTNEHVVRGADRVNVTLPDGRRFQGTVLGGDPLTDVAVVKVVAENLPVASLGNSDQLRPGEWAIAIGNPFGLNNTVTAGIISAVDRTDANIGEGQRVPYIQTDAAVNPGNSGGPLISAAGEVIGMNTAIRKAPGAGLSFAVPINLAKRIAQQIVSTGQASHPFIGVQLRSLTPQLAREINATSTRCTVPVVNGVLVVDVVPDTPAESAGIRQCDLIRAVNATPVENPSEVQLAVDRGRVGQPMQITIERDGLEQTLEVLPKELPRRQR
	Synechococcus sp. WH8102	SYNW2176	WH8102 3	Y		VERSGPAVVTLETARTVTSSGMTGLPKGLLMDPLFRHFFGVPGASAPRSRVQRGQGSGVIFDAEGLLLTNAHVVEGADTLQVELTDGRSVEAKVIGKDSLTDLAVVRLEGKGPWPIAALGDSDRLKVGDWAIAVGNPYGLENTVTMGIISNLNRNVAQLGISGKRLDLIQTDAAINPGNSGGPLLNAEGEVIGINTLVRSGPGAGLGFAIPINRARSIAQQLVNKGRASHPVIGVGLAAGPLGPVIRSVQPGAPAAGAGLKPGDVITAINGVATASPTQVVATVERNGVGRQLTLSIKRGETTLTVSLTPMDLAA
	Synechocystis sp. PCC 6803	sll1427_ HhoB	6803 HhoB	Y		AGGGYLLSSGQNHSSPDSPVNTSPQSLTPAPVESNYRSALPLTLPRSAQDDQELNFIARAVQKIGPAVVRIDSERTAVSQGGPMGDQPFFRRFFGEEMPPNPDPREQGTGSGFILSSDGEVLTNAHVVEGASTVKVTLKDGSVLEGKVMGIDTMTDVAVVKVEAENLPVVEIGQSDRLQPGEWAIAIGNPLGLDNTVTVGIISALGRSSSEVGVPDKRVRFIQTDAAINPGNSGGPLLNAKGEVIGVNTAIRADAQGLGFAIPIQTAQNVAENLFTKGKMEHPYLGIHMVTLTPEMTKQLRTSGELPAGVTADTGVLIIQVSPGSPAAQAGLAPGDIILEVGGMGVKTATDVQERVEVSQIGEPLAIAVKRGQKPQMMAVRPGPFPEDLGQ
	Synechocystis sp. PCC 6803	sll1679 _HhoA	6803 HhoA	Y		DDLPPAPVITAQASVPLTSESFVAAAVSRSGPAVVRIDTETVVTRRTDPILDDPFFQEFFGRSFPVPPRERRIAGQGSGFIIDNSGIILTNAHVVDGASKVVVTLRDGRTFDGQVRGTDEVTDLAVVKIEPQGSALPVAPLGTSSNLQVGDWAIAVGNPVGLDNTVTLGIISTLGRSAAQAGIPDKRVEFIQTDAAINPGNSGGPLLNARGEVIGINTAIRADATGIGFAIPIDQAKAIQNTLAAGGTVPHPYIGVQMMNITVDQAQQNNRNPNSPFIIPEVDGILVMRVLPGTPAERAGIRRGDVIVAVDGTPISDGARLQRIVEQAGLNKALKLDLLRGDRRLSLTVQTAQLRNPTS
	Synechocystis sp. PCC 6803	slr1204_HtrA	6803 HtrA	N		MSAQAVFPIAPHRADFFPRFVLSNSSANKCHQAMKDVSLHSPKQTPSKISLAYLGLVLVGMGIGAGGTFVLTNPQWADHLTNNSVISPLVTNQSIAPANESLATNLQSRLSPREPSNFVVDVVESTGPAVVRINAQKTVKSQVPQAFNDPFLQRFFGSQMPPMPNERVQRGTGSGFIVSNDGKIFTNAHVVDGADEVTVTLKDGRSFPGRVMGSDPSTDVAVVKIEAGDLPTVALGDSDHLQVGEWAIAIGNPLGLDNTVTTGILSATGRRSADIGVPDKRVEFIQTDAAINPGNSGGPLLNADGQVIGMNTAIIQNAQGIGFAIPINKAQEIAQQLIATGKVEHAYLGIQMVTMTPELQSQIRQETGMNIPVDKGVVIMQVMPNSPAAIAKLEQGDVL…
	Thermosynechococcus elongatus BP-1	tll0002	BP-1 1	N		MVAEAGPAVVSIDTLRLDRGSEDPFLAPFPVPDVPLRQGQGSGFIFTPDGKIMTNAHVVEGASAVRVTLPDGRQYDGKVLGADSLTDVAVVQINAKNLPTVQLGNSDTLRPGEWAIAIGNPLGLSNTVTAGIISAMGRASSEIGAADKRVSFIQTDAAINPGNSGGPLLNAAGQVVGVNTAVISQAQGLGFAIPINTAYGIAEQIITTGRAQHLYLGIRMVPLTPELALQIREQQPNWTLNRTQGTLIIGVAPNSPAAKAGLQAGDWIAKVNDINQPTPQQVQSVVEQTKLGEKITLEIERGDRRQTLRLKPEPMPPEWYPSAQPE
	Thermosynechococcus elongatus BP-1	tlr0671	BP-1 2	Y		QLPAPLPAGNDTNFIARAVEQVGPAVVRIDASRTVQTRVPAIFNDPFFQEFFGPMMPPRSREERGLGSGFIISSDGLILTNAHVVDGANRVRVTLKDGRTFEGQVLGQDRLTDVAVVKVNASNLPVVRLGNSDHLRPGEWAIAIGNPLGLDNTVTAGIISATGRSSGDIGVPDKRVGFIQTDAAINPGNSGGPLLNQRGEVIGMNTAIIGGAQGLGFAIPINTAQRIANQLIANGRVDHPFLGIRMTNLTPEVQQRLNTNPNSPVRVEESSGVLIFEVLPNSPAARAGLQPGDVIRRINGQTITKADQVQQIVESTGIGRTMELEVRRRGQTVIVAVQPAPLPAQAIR
	Thermosynechococcus elongatus BP-1	tlr2436	BP-1 3	Y		AAAHHSFVAAAVERVGDAVVRIDTERTIVRTPDPLLSDPFFRQFFPGLALPPQEDRLRGQGSGFIIDPSGIVMTNAHVVSQADTVNVRLKDGRVFEGEVRGVDEVSDLAIVKLKGVTEPLPTAPLGDSSEVKVGDWAIAVGNPLGLDNTVTLGIISTLHRSSAQVGIPDKRLDFIQTDAAINPGNSGGPLLNEAGEVIGINTAIRADAMGIGFAIPINKAKALQARLIRGEKIQHAYIGIQMTTFTPAMAKENNANPNSPVILPEVNGVLVLQVLPNTPAAKAGLRWGDVITAVDGEPITSADQLQTIVDSAAVGQVLNLTVQRGDRAQRIAVRTAELQGAA
	Trichodesmium erythraeum IMS101	Tery_1624	IMS101 1	N	7-27	MALSFKQLTLYFSLLSIGTATGWLGHHYLEANKWSNDSDVISSVVKKQAQPSTPNSGNNLVSFSHHNFIAEAVKKVGPSVVRIDAAKKLTTEAPEALKNPLLKRFFGENLPVPEERTKRGTGSGVIISSDGRLITNAHVVHGANTVKVTLKDGRVFDGVVKGVDSLTDIAIIKIEATDLPEVSIGKSEQLIPGQWAIAIGNPLGLDNTVTVGIISAIGRTSSQVGIPDKRVRFLQTDAAINPGNSGGPLLNDQGEVIGINTAIRANAQGLGFAIPIETAKRIADELFVYGKIEHPFLGISMVDLTPEVKDEINRKLDTKIKDNQGVVIMRVIEDSPAQKAGLRQGDVIQKVGGVVVKSPTEVQQEVEKSLVGKNLAVEVIRNRKIAKILVKPDAFPEPL…
	Trichodesmium erythraeum IMS101	Tery_3517	IMS101 2	Y		DSKVFNGLSNTQLVALQTIPENIKTRNSNSFVTEAVNKVDLAVVRIDTERLVTRPNNNFFEDPFFDRFFDENLRIQPPSKELLRGQGSGFIVDSKGIILTNAHVVNKADKVTVTLNDGRQFIGEVKGTDEITDLAVVKVDTKDEILPVAILGDSNLIQVGDWAIAVGNPLGFNNTVTLGIISTLKRPSSAIGIPDKRLDFIQTDAAINPGNSGGPLLNDRGEVIGINTAIRADAMGIGFAIPINKAKEIKDILVRGEQVPHPFIGIQMITLNPEIAKENNSDPNSVLILPEVKGVLVTRILPGTPAEKSGMRIGDVIIEIDNQSVFSAEQLQRKVENSGVGEKLLFKVMRNNREKELFVVSGQMNY
	Trichodesmium erythraeum IMS101	Tery_3710	IMS101 3	Y		QIRADKTIKIRYKNQIESIFVQSIEEQTNIRVYQQTNQAVVSIDTDKANGSGTIISRDGMVLTNAHVVSQGGIVKITLADGRKVEADVIGFGEKGLDLAVLKIRGETNLPTIRIASSGDIKVGQRAFAIGNPFGRFQGTLTVGIVSRIDEERGLIQTDAAINPGNSGGPLLNSAGELIGVNTAILTPSQLGGNIGIGFAISIDKVPELLKAVRERRAPLVAQHSRSRMFDEDFAKKLDFDALIEVQGNLDGESNVLPVDNSYYDLYAFKGRAGQKISIDMSSNQIDSYLILLNSEDQELAQDDDSGEDKNARIIIILPKDGTYKLLANSYEAGESGKYELKIEAISPKMRILFEQEKSNFYR
	Trichodesmium erythraeum IMS101	Tery_4416	IMS101 4	N	12-32	MKISDQKNPARPQIGVYVVAIAVSTGLTLTAIRAFPRIFLPTDNRETSQNKPQSQLVVNTKVPQIAQVPIKADSFVATAVEKVGPAVVRIDTERTVARNTPNFFNDPFFRRFFGNDSFSQVPKKFQQQGQGSGFITDSSGIILTNAHVIKGADSVTVKLKDGRSFEGEVRGLDEPSDLAVIKIDGENLPVAFLGNSARVKVGDWAIAVGNPLGLDNTVTLGIVSSLNRASSEVGIPDKRLDFIQTDAAINPGNSGGPLVNSQGEVIGINTAIRADGQGIGFAIPIDEAKVIQEKLVKGESIPRPYIGVRMVTLTPEIIEKINKNPNSSIQLPETDGVLIAQVISNSPAAKGGLRLGDVVTEIDGQKIATAEELQSIVQKGQIGKPLNITVKRGKETQTF…
	Trichodesmium erythraeum IMS101	Tery_5059	IMS101 5	N	8-28	MKNTMGKVFWKQPLTYLLLLAGAVGALLGERLILQTSSSPENSSQLTELSVTQSLSKTDNTSNSEKSTWLPVRAPISNSNFIVNAVQKVGPAVVRINASRAVSQRPNMYGFRVPEDFYGFELPRSRNSPIEQGTGSGFIISSDGNILTNAHVVEGSTTVEVVLKDGRRLQGKVLGTDSLTDVAVVKIDAGSLPTVKIGDSNNLQPGEWAIAIGNPLGLDNSVTVGIISATGRSSNDVGVPDKRVGFIQTDAAINPGNSGGPLLNQNGEVIGINTAIIDGAQGLGFAIPINNAQQIAKQLIKVGKAEHAYLGIAMQTLTPELKQELNRNFNTNMFSDQGVLVIQVVPGSPADKSGLKPGDIIQRIDNQTITTSENVQQIVQNKTVGSLLELEINRNGKSL…
