# Supplementary material for: Insights into the Cyanobacterial Deg/HtrA Proteases
Source: Front Plant Sci. 2016 May 24;7:694. doi: 10.3389/fpls.2016.00694 (PMC4877387; doi:10.3389/fpls.2016.00694)
Supplement: Supplementary file 2 [file Table_2.XLSX]

## Sheet: Microarray data
ID	NAME	WT_growth_stage_1h	WT_growth_stage_2.5h	WT_growth_stage_4h	WT_growth_stage_7h	WT_growth_stage_11h	WT_circadian_4h	WT_circadian_8h	WT_circadian_12h	WT_circadian_16h	WT_circadian_20h	WT_circadian_24h	WT_circadian_28h	WT_circadian_32h	WT_circadian_36h	WT_circadian_40h	WT_circadian_44h	WT_circadian_48h	WT_blue_red_15min	WT_blue_red_1.5h	WT_blue_red_2h	WT_blue_red_3h	WT_blue_red_45min	WT_blue_red_6h	WT_Dark_30min	WT_Dark_5.5h	WT_Dark_11.5h	WT_dark	WT_Light_30min	WT_Light_5.5h	WT_HL_15min	WT_HL_1h	WT_HL_2h	WT_HL_3h	WT_HL_4h	WT_HL_6h	WT_HL1_15min	WT_HL2_1h	WT_HL3_6h	WT_HL4_15h	WTG_HL_30min	WTG_HL_1h	WTG_HL_3h	WTG_HL_6h	WT_HL	hik33_HL_30min_glucose	hik33_HL_1h_glucose	hik33_HL_3h_glucose	hik33_HL_6h_glucose
sll1679(HhoA)	protease; HhoA, hhoA	-0.002017	0.011955	-0.15501	-0.196257	-0.118316	0.224474	0.007597	-0.065031	0.05178	-0.016741	-0.259673	0.22596	-0.165882	0.001419	0.010149	-0.030802	0.016752	0.026611	-0.034848	0.089947	0.128446	0.154141	-0.042815	-0.14258	-0.137758	-0.276334	-0.369528	0.734398	-0.209432	-0.071997	-0.153367	0.015619	-0.37965	0.068062	0.063876	0.447299	0.475559	0.117997	0.230142	0.219634	0.195751	0.129443	0.152823	-0.116156	0.282964	0.086276	0.204178	0.222251
sll1427(HhoB)	protease; HhoB	0.044251	-0.289165	-0.230492	-0.338648	-0.034516	0.002729	0.303977	0.092736	0.078802	-0.025951	-0.240222	-0.184469	0.063559	0.14147	0.067683	-0.113742	-0.186572	0.00998	-0.059247	-0.023252	0.291445	0.124747	-0.097148	-0.15713	0.915842	0.529571	0.060774	0.410787	-0.489846	-0.033964	-0.061747	0.248615	-0.087521	0.219797	-0.064599	-0.140486	0.18014	0.604778	0.116439	-0.087118	-0.117106	-0.142046	-0.135206	-0.261826	-0.094807	-0.083954	-0.104123	0.04426
slr1204(HtrA)	serine protease; HtrA	-0.249961	-0.197909	-0.391693	-0.969023	-0.438583	-0.276591	-0.111428	-0.254488	-0.128229	-0.140639	-0.348699	-0.31483	0.455057	0.445287	0.06548	0.270151	0.338929	0.057939	0.124191	0.023846	-0.221544	0.059863	0.073848	-0.084984	0.77016	1.25795	0.185147	0.531387	-0.268915	-0.064196	-0.012102	0.025781	-0.123844	0.227056	-0.099544	-0.043077	-0.16896	0.172963	-0.189672	-0.10423	-0.113032	0.036244	-0.133343	-0.139786	-0.297916	-0.160151	-0.16353	0.059597
[truncated: 129 more columns]

## Sheet: RNA seq data
ID	NAME	Cold stress (15C)	Fe limitation	High-light	Darkness	Heat stress (42 C)	Stationary phase	C depletion	P depletion	N depletion
sll1679	protease; HhoA, hhoA	-1.20201	0.441849	0.009302	-9.59432	-2.21062	-9.59432	-1.52824	-1.73014	-0.272397
sll1427	protease; HhoB	-0.032285	-0.007502	-0.417701	-0.688888	1.90623	0.667369	0.892586	0.181628	1.32889
slr1204	protease; HtrA	8.56957	6.0199	7.70326	7.76843	8.21773	7.84642	8.70838	9.10678	10.5841
	ncr0370	0.591321	0.072822	-0.046535	-11.664	-4.60872	-2.47171	-1.01026	-0.340948	-0.089882
